# Supplementary material for: Regorafenib treatment for patients with hepatocellular carcinoma who progressed on sorafenib—A cost-effectiveness analysis
Source: PLoS One. 2018 Nov 8;13(11):e0207132. doi: 10.1371/journal.pone.0207132 (PMC6224101; doi:10.1371/journal.pone.0207132)
Supplement: S1 File — (ZIP) [file pone.0207132.s002.zip]

Archive with 25 entries (22 files):
- S2_File/
- S2_File/A list of the files provided-analyses.docx
- __MACOSX/
- __MACOSX/S2_File/
- __MACOSX/S2_File/._A list of the files provided-analyses.docx
- S2_File/Assumption.xlsx
- __MACOSX/S2_File/._Assumption.xlsx
- S2_File/Bo.xlsx
- __MACOSX/S2_File/._Bo.xlsx
- S2_File/CE_Dist_Final.trex
- __MACOSX/S2_File/._CE_Dist_Final.trex
- S2_File/CE_Final-TreeModel.xlsm
- __MACOSX/S2_File/._CE_Final-TreeModel.xlsm
- S2_File/CE_Final.trex
- __MACOSX/S2_File/._CE_Final.trex
- S2_File/Data.xlsx
- __MACOSX/S2_File/._Data.xlsx
- S2_File/HCC.m
- __MACOSX/S2_File/._HCC.m
- S2_File/myfun.m
- __MACOSX/S2_File/._myfun.m
- S2_File/Scat.m
- __MACOSX/S2_File/._Scat.m
- S2_File/Tornado.m
- __MACOSX/S2_File/._Tornado.m
