# Supplementary material for: Regorafenib treatment for patients with hepatocellular carcinoma who progressed on sorafenib—A cost-effectiveness analysis
Source: PLoS One. 2018 Nov 8;13(11):e0207132. doi: 10.1371/journal.pone.0207132 (PMC6224101; doi:10.1371/journal.pone.0207132)
Supplement: S1 File — (ZIP) [file pone.0207132.s002.zip › S2_File/Assumption.xlsx]

## Sheet: Variables Report
N	NAME	FORMULA	VALUE	LOW	HIGH	Distribution			N0	N1	Variable	Value	Lower range	Upper Range	Reference	Distribution
1	age	64	64	50	70				1	1	Age	64	50	70	RESORCE
2	c_diarrhea	81.6	81.6	65.3	97.9	Gamma			28	2	Cost diarrhea	$81.60	$65.28	$97.92		gamma
3	c_fatigue	0	0	0	0				27	3	Cost fatigue	0	0	0		gamma
4	c_Hand	134.48	134.48	107.58	161.38	Gamma			26	4	Cost hand foot syndrome	$134.48	$107.58	161.38		gamma
5	c_hypertension	59.1	59.1	47.3	70.9	Gamma			25	5	Cost hypertension	$59.10	$47.28	$70.92		gamma
6	c_Regorafenib	15186	15186	12149	15186	Triangular (12,149,15,186)			2	6	Cost of Regorafenib 160 MG ($ per 1 month)	15186	12149	15186	GoodRX	Triangular		λ
7	d_days_diarrhea	5	5	0	5				32	7	Duration diarrhea	5 days			Estimated	gamma		γ
8	d_days_fatige	10	10	0	10				31	8	Duration fatigue	10 days			Estimated	gamma
9	d_days_Hand	14	14	0	14				30	9	Duration hand foot syndrome	14 days			Estimated	gamma
10	d_days_heypertension	5	5	0	5				29	10	Duration hypertension	5 days			Estimated	gamma
11	du_diarrhea	-0.103*d_days_diarrhea/30	-0.0171667	-0.0206	-0.01373	Beta			36	11	Disutility diarrhea	-0.103	-0.082	-0.123	-12	beta
12	du_fatige	-0.1115*d_days_fatige/30	-0.0371667	-0.0446	-0.02973	Beta			35	12	Disutility fatigue	-0.115	-0.093	-0.139	-12	beta
13	du_Hand	-0.116*d_days_Hand/30	-0.0541333	-0.0232	-0.01547	Beta			34	13	Disutility hand foot syndrome	-0.116	-0.093	-0.139	-12	beta
14	du_hypertensio	d_days_heypertension/30	0.166667	0	0				33	14	Disutility hypertension	0	0	0		beta
15	gamma_placebo_progress	0.86233	0.86233	0.8	0.9	Triangular			5	15	γ Placebo progression	0.86233	0.8	0.9	RESORCE	Triangular	gamma
16	gamma_placebo_survival	1.07166	1.07166	1.06	1.08	Triangular			6	16	γ Placebo survival	1.07166	1.05	1.09	RESORCE	Triangular	gamma
17	gamma_Regorafenib_progress	0.92149	0.92149	0.9	0.95	Triangular			7	17	γ Regorafenib progression	0.92149	0.9	0.95	RESORCE	Triangular	gamma
18	gamma_Regorafenib_survival	1.06134	1.06134	1.05	1.07	Triangular			8	18	γ Regorafenib survival	1.06134	1.06	1.07	RESORCE	Triangular	gamma
19	lambda_placebo_progress	0.4345	0.4345	0.4	0.5	Triangular			10	21	λ Placebo survival	0.0775	0.06	0.08	RESORCE	Triangular	lambda
20	lambda_placebo_survival	0.0775	0.0775	0.065	0.09	Triangular			11	22	λ Regorafenib progression	0.21159	0.2	0.25	RESORCE	Triangular	lambda
21	lambda_Regorafenib_progress	0.21159	0.21159	0.2	0.25	Triangular			12	23	λ Regorafenib survival	0.05389	0.03	0.07	RESORCE	Triangular	lambda
22	lambda_Regorafenib_survival	0.05389	0.05389	0.045	0.06	Triangular			23	24	Incidence diarrhea placebo	0	0	0	RESORCE	beta
23	p_diarrhea_pla	0	0	0	0	Beta			24	25	Incidence diarrhea regorafenib	0.03	0.02	0.04	RESORCE	beta
24	p_diarrhea_reg	0.03	0.03	0.02	0.04	Beta			21	26	Incidence fatigue placebo	0.05	0.04	0.06	RESORCE	beta
25	p_fatigue_pla	0.05	0.05	0.04	0.06	Beta			22	27	Incidence fatigue regorafenib	0.09	0.08	0.1	RESORCE	beta
26	p_fatigue_reg	0.09	0.09	0.08	0.1	Beta			19	28	Incidence hand foot syndrome placebo	0.01	0	0.02	RESORCE	beta
27	p_hand_pla	0.01	0.01	0	0.01	Beta			20	29	Incidence hand foot syndrome regorafenib	0.13	0.11	0.15	RESORCE	beta
28	p_hand_reg	0.13	0.13	0.11	0.15	Beta			17	30	Incidence hypertension placebo	0.05	0.04	0.06	RESORCE	beta
29	p_hypertension_pla	0.05	0.05	0.04	0.05	Beta			18	31	Incidence hypertension regorafenib	0.15	0.13	0.17	RESORCE	beta
30	p_hypertension_reg	0.15	0.15	0.13	0.17	Beta			13	33	Discount rate	0.03	0	0.05	N/A
31	r_m	(1+r_y)^(1/12)-1	0.00246627	0	0.00246627				14	34	Time Horizon - (months)	24	60	60		Uniform
32	r_y	0.03	0.03	0	0.05				15	35	Utility of base	0.76	0.61	0.91	-24	Normal
33	T	100	100	90	110	Uniform			16	36	Utility of progression	0.68	0.54	0.82	-24	Normal
34	u_Base	0.76/12	0.0633333	0.05	0.08	Normal (mean +-sd 20%			3	6a	Cost of Regorafenib 144MG ($ per 1 month)	13667	N/A		GoodRX
35	u_progress	0.68/12	0.0566667	0.04	0.07	Normal			4	6b	Cost of Regorafenib 120 MG ($ per 1 month)	11389	N/A		GoodRX

## Sheet: Distributions
	NAME		TYPE	PARAMETERS	EV
	u_base_D	Utility of base	Normal	mean: 0.06, stddev: 0.01	0.06
	gamma_Regorafenib_survival_D	γ Regorafenib survival	Triangular	min: 1.05, likeliest: 1.06134, max: 1.07	1.0604
	p_hand_reg_D	Incidence hand foot syndrome regorafenib	Beta	subtype: 2, alpha: (((0.13)^2)*(1-(0.13))/((0.01)^2)-(0.13)), beta: ((1-(0.13))*(((1-(0.13))*(0.13))/((0.01)^2)-1))	0.13
	lambda_placebo_survival_D	λ Placebo survival	Triangular	min: 0.065, likeliest: 0.0775, max: 0.09	0.0775
	u_progress_D	Utility of progression	Normal	mean: 0.05, stddev: 0.01	0.05
	p_hypertension_reg_D	Incidence hypertension regorafenib	Beta	subtype: 2, alpha: (((0.15)^2)*(1-(0.15))/((0.01)^2)-(0.15)), beta: ((1-(0.15))*(((1-(0.15))*(0.15))/((0.01)^2)-1))	0.15
	p_diarreha_reg_D	Incidence diarrhea regorafenib	Beta	subtype: 2, alpha: (((0.03)^2)*(1-(0.03))/((0.01)^2)-(0.03)), beta: ((1-(0.03))*(((1-(0.03))*(0.03))/((0.01)^2)-1))	0.03
	gamma_placebo_progress_D	γ Placebo progression	Triangular	min: 0.8, likeliest: 0.86233, max: 0.9	0.85411
	gamma_Regorafenib_progress_D	γ Regorafenib progression	Triangular	min: 00.9, likeliest: 0.92149, max: 0.95	0.92383
	p_hand_pla_D	Incidence hand foot syndrome placebo	Beta	subtype: 2, alpha: (((0.01)^2)*(1-(0.01))/((0.01)^2)-(0.01)), beta: ((1-(0.01))*(((1-(0.01))*(0.01))/((0.01)^2)-1))	0.01
	p_hypertension_pla_D	Incidence hypertension placebo	Beta	subtype: 2, alpha: (((0.05)^2)*(1-(0.05))/((0.01)^2)-(0.05)), beta: ((1-(0.05))*(((1-(0.05))*(0.05))/((0.01)^2)-1))	0.05
	gamma_placebo_survival_D	γ Placebo survival	Triangular	min: 1.06, likeliest: 1.07166, max: 1.08	1.0706
	p_fatigue_pla_D	Incidence fatigue placebo	Beta	subtype: 2, alpha: (((0.05)^2)*(1-(0.05))/((0.01)^2)-(0.05)), beta: ((1-(0.05))*(((1-(0.05))*(0.05))/((0.01)^2)-1))	0.05
	lambda_Regorafenib_progress_D	λ Regorafenib progression	Triangular	min: 0.2, likeliest: 0.21159, max: 0.25	0.22053
	lambda_Regorafenib_survival_D	λ Regorafenib survival	Triangular	min: 0.045, likeliest: 0.05389, max: 0.06	0.052963
	c_hepertension_D	Cost hypertension	Gamma	alpha: ((59.1)^2)/((5.5)^2), lambda: (59.1)/((5.5)^2)	59.1
	c_diarrhea_D	Cost diarrhea	Gamma	alpha: (((81.6))^2)/((8)^2), lambda: ((81.6))/((8)^2)	81.6
	c_Regorafenib_D	Cost of Regorafenib 160 MG ($ per 1 month)	Triangular	min: 12149, likeliest: 15186, max: 15186	14174
	c_Hand_D	Cost hand foot syndrome	Gamma	alpha: ((134.48)^2)/((13)^2), lambda: (134.48)/((13)^2)	134.48
	p_fatigue_reg_D	Cost fatigue	Beta	subtype: 2, alpha: (((0.09)^2)*(1-(0.09))/((0.01)^2)-(0.09)), beta: ((1-(0.09))*(((1-(0.09))*(0.09))/((0.01)^2)-1))	0.09
	T_D	Time Horizon - (months)	Uniform	subtype: 2, low: 24, high: 60	42
	lambda_placebo_progress_D	λ Placebo progression	Triangular	min: 0.4, likeliest: 0.4345, max: 0.5	0.44483
