# Supplementary material for: Regorafenib treatment for patients with hepatocellular carcinoma who progressed on sorafenib—A cost-effectiveness analysis
Source: PLoS One. 2018 Nov 8;13(11):e0207132. doi: 10.1371/journal.pone.0207132 (PMC6224101; doi:10.1371/journal.pone.0207132)
Supplement: S1 File — (ZIP) [file pone.0207132.s002.zip › S2_File/Bo.xlsx]

## Sheet: Sheet1
N	Variable Name	Variable Description	Variable Low	Variable High	Low	High
1	lambda_placebo_survival	λ of Placebo (survival)	0.065	0.09	206405	450485
2	lambda_Regorafenib_survival	λ of Regorafenib (survival)	0.045	0.06	181151	372673
4	u_progress	Utility of progress	0.04	0.07	237108	321766
5	u_Base	Utility of base state	0.05	0.08	239235	297640
6	c_Regorafenib	Cost of Regorafenib	12149	15186	214824	268506
7	gamma_Regorafenib_survival	γ of Regorafenib (survival)	1.05	1.07	245531	288642
8	lambda_Regorafenib_progress	λ of Regorafenib (progress)	0.2	0.25	241517	277989
9	gamma_placebo_survival	γ of Placebo (survival)	1.06	1.08	256386	288339
10	r_y	Discount rate	0	0.05	256499	276479
11	gamma_Regorafenib_progress	γ of Regorafenib (progress)	0.9	0.95	260293	275057
12	lambda_placebo_progress	λ of Placebo (progress)	0.4	0.5	266868	269569
13	p_hand_reg	Probability of Hand (Regorafenib)	0.11	0.15	267613	269405
14	gamma_placebo_progress	γ of Placebo (progress)	0.8	0.9	267924	269622
15	du_Hand	Dis-utility of Hand	-0.0232	-0.01547	264681	265437
16	du_fatige	Dis-utility of Fatigue	-0.0446	-0.02973	268188	268824
17	p_fatigue_reg	Probability of Fatigue (Regorafenib)	0.08	0.1	268201	268811
18	p_fatigue_pla	Probability of Fatigue (Placebo)	0.04	0.06	268275	268737
19	p_hand_pla	Probability of Hand (Placebo)	0	0.01	268506	268845
20	p_diarrhea_reg	Probability of Diarrhea (Regorafenib)	0.02	0.04	268363	268649
21	du_diarrhea	Dis-utility of Diarrhea	-0.0206	-0.01373	268421	268590
22	c_Hand	Cost of Hand	107.58	161.38	268496	268516
23	c_hypertension	Cost of Hypertension	47.3	70.9	268502	268510
24	p_hypertension_reg	Probability of Hypertension (Regorafenib)	0.13	0.17	268502	268509
25	c_diarrhea	Cost of Diarrhea	65.3	97.9	268504	268507
26	p_hypertension_pla	Probability of Hypertension (Placebo)	0.04	0.05	268506	268507
27	age	Age	50	70	268506	268506
