# Supplementary material for: Regorafenib treatment for patients with hepatocellular carcinoma who progressed on sorafenib—A cost-effectiveness analysis
Source: PLoS One. 2018 Nov 8;13(11):e0207132. doi: 10.1371/journal.pone.0207132 (PMC6224101; doi:10.1371/journal.pone.0207132)
Supplement: S1 File — (ZIP) [file pone.0207132.s002.zip › S2_File/CE_Dist_Final.trex]

<?xml version="1.0" encoding="ASCII"?>
<xmi:XMI xmi:version="2.0" xmlns:xmi="http://www.omg.org/XMI" xmlns:xsi="http://www.w3.org/2001/XMLSchema-instance" xmlns:notation="http://www.eclipse.org/gmf/runtime/1.0.2/notation" xmlns:tree="http://www.treeage.com/modeldefs/tree">
  <tree:Tree xmi:id="_dWe5MCNeEeix8YBRA_NtHg">
    <Node xmi:id="_dWe5MSNeEeix8YBRA_NtHg" NameID="Node1" Label="OS" NodeType="DecisionNode">
      <Definition xmi:id="_dWe5MiNeEeix8YBRA_NtHg" Variable="gamma_Regorafenib_survival" Value="gamma_Regorafenib_survival_D" Comment=""/>
      <Definition xmi:id="_dWe5MyNeEeix8YBRA_NtHg" Variable="gamma_placebo_survival" Value="gamma_placebo_survival_D" Comment=""/>
      <Definition xmi:id="_dWe5NCNeEeix8YBRA_NtHg" Variable="lambda_Regorafenib_survival" Value="lambda_Regorafenib_survival_D" Comment=""/>
      <Definition xmi:id="_dWe5NSNeEeix8YBRB-NtHg" Variable="lambda_placebo_survival" Value="lambda_placebo_survival_D" Comment=""/>
      <Definition xmi:id="_dWe5NiNeEeix8YBRB-NtHg" Variable="age" Value="64" Comment=""/>
      <Definition xmi:id="_dWe5NyNeEeix8YBRB-NtHg" Variable="gamma_placebo_progress" Value="gamma_placebo_progress_D" Comment=""/>
      <Definition xmi:id="_dWe5OCNeEeix8YBRB-NtHg" Variable="lambda_placebo_progress" Value="lambda_placebo_progress_D" Comment=""/>
      <Definition xmi:id="_dWe5OSNeEeix8YBRB-NtHg" Variable="gamma_Regorafenib_progress" Value="gamma_Regorafenib_progress_D" Comment=""/>
      <Definition xmi:id="_dWe5OiNeEeix8YBRC9NtHg" Variable="lambda_Regorafenib_progress" Value="lambda_Regorafenib_progress_D" Comment=""/>
      <Definition xmi:id="_dWe5OyNeEeix8YBRC9NtHg" Variable="r_y" Value="0.03" Comment=""/>
      <Definition xmi:id="_dWe5PCNeEeix8YBRC9NtHg" Variable="r_m" Value="(1+r_y)^(1/12)-1" Comment=""/>
      <Definition xmi:id="_dWe5PSNeEeix8YBRC9NtHg" Variable="u_Base" Value="u_base_D" Comment=""/>
      <Definition xmi:id="_dWe5PiNeEeix8YBRC9NtHg" Variable="u_progress" Value="u_progress_D" Comment=""/>
      <Definition xmi:id="_dWe5PyNeEeix8YBRD8NtHg" Variable="c_Regorafenib" Value="c_Regorafenib_D" Comment=""/>
      <Definition xmi:id="_dWe5QCNeEeix8YBRD8NtHg" Variable="p_hypertension_reg" Value="p_hypertension_reg_D" Comment=""/>
      <Definition xmi:id="_dWe5QSNeEeix8YBRD8NtHg" Variable="p_hand_reg" Value="p_hand_reg_D" Comment=""/>
      <Definition xmi:id="_dWe5QiNeEeix8YBRD8NtHg" Variable="p_fatigue_reg" Value="p_fatigue_reg_D" Comment=""/>
      <Definition xmi:id="_dWe5QyNeEeix8YBRD8NtHg" Variable="p_diarrhea_reg" Value="p_diarreha_reg_D" Comment=""/>
      <Definition xmi:id="_dWe5RCNeEeix8YBRE7NtHg" Variable="p_hypertension_pla" Value="p_hypertension_pla_D" Comment=""/>
      <Definition xmi:id="_dWe5RSNeEeix8YBRE7NtHg" Variable="c_hypertension" Value="c_hepertension_D" Comment=""/>
      <Definition xmi:id="_dWe5RiNeEeix8YBRE7NtHg" Variable="c_Hand" Value="c_Hand_D" Comment=""/>
      <Definition xmi:id="_dWe5RyNeEeix8YBRE7NtHg" Variable="c_fatigue" Value="0" Comment=""/>
      <Definition xmi:id="_dWe5SCNeEeix8YBRE7NtHg" Variable="c_diarrhea" Value="c_diarrhea_D" Comment=""/>
      <Definition xmi:id="_dWe5SSNeEeix8YBRF6NtHg" Variable="du_hypertensio" Value="0" Comment=""/>
      <Definition xmi:id="_dWe5SiNeEeix8YBRF6NtHg" Variable="du_Hand" Value="-0.116*d_days_Hand/30" Comment=""/>
      <Definition xmi:id="_dWe5SyNeEeix8YBRF6NtHg" Variable="du_fatige" Value="-0.1115*d_days_fatige/30" Comment=""/>
      <Definition xmi:id="_dWe5TCNeEeix8YBRF6NtHg" Variable="du_diarrhea" Value="-0.103*d_days_diarrhea/30" Comment=""/>
      <Definition xmi:id="_dWe5TSNeEeix8YBRF6NtHg" Variable="p_hand_pla" Value="p_hand_pla_D" Comment=""/>
      <Definition xmi:id="_dWe5TiNeEeix8YBRG5NtHg" Variable="p_fatigue_pla" Value="p_fatigue_pla_D" Comment=""/>
      <Definition xmi:id="_dWe5TyNeEeix8YBRG5NtHg" Variable="p_diarrhea_pla" Value="0" Comment=""/>
      <Definition xmi:id="_dWe5UCNeEeix8YBRG5NtHg" Variable="d_days_diarrhea" Value="5" Comment=""/>
      <Definition xmi:id="_dWe5USNeEeix8YBRG5NtHg" Variable="d_days_heypertension" Value="5" Comment=""/>
      <Definition xmi:id="_dWe5UiNeEeix8YBRG5NtHg" Variable="d_days_Hand" Value="14" Comment=""/>
      <Definition xmi:id="_dWe5UyNeEeix8YBRH4NtHg" Variable="d_days_fatige" Value="10" Comment=""/>
      <Definition xmi:id="_dWe5VCNeEeix8YBRH4NtHg" Variable="T" Value="60" Comment=""/>
      <Node xmi:id="_dWe5VSNeEeix8YBRH4NtHg" NameID="Node3" Label="Regorafenib" NodeType="MarkovNode" CloneMasterIndex="1" CloneMasterName="1">
        <Node xmi:id="_dWe5ViNeEeix8YBRH4NtHg" NameID="Node8" Label="Live With AE" NodeType="ChanceNode">
          <Prob xmi:id="_dWe5VyNeEeix8YBRH4NtHg" Value="1"/>
          <MarkovData xsi:type="tree:MarkovNonAbsorbingStateData" xmi:id="_dWe5WCNeEeix8YBRI3NtHg">
            <StateReward xmi:id="_dWe5WSNeEeix8YBRI3NtHg" Set="3">
              <Init xmi:id="_dWe5WiNeEeix8YBRI3NtHg" Value="1"/>
              <Incr xmi:id="_dWe5WyNeEeix8YBRI3NtHg" Value="1"/>
              <Final xmi:id="_dWe5XCNeEeix8YBRI3NtHg" Value="0"/>
            </StateReward>
            <StateReward xmi:id="_dWe5XSNeEeix8YBRJ2NtHg" Set="1">
              <Init xmi:id="_dWe5XiNeEeix8YBRJ2NtHg" Value="u_Base"/>
              <Incr xmi:id="_dWe5XyNeEeix8YBRJ2NtHg" Value="u_Base/(1+r_m)^_stage"/>
              <Final xmi:id="_dWe5YCNeEeix8YBRJ2NtHg" Value="0"/>
            </StateReward>
            <StateReward xmi:id="_dWe5YSNeEeix8YBRJ2NtHg" Set="2">
              <Init xmi:id="_dWe5YiNeEeix8YBRK1NtHg" Value="c_Regorafenib"/>
              <Incr xmi:id="_dWe5YyNeEeix8YBRK1NtHg" Value="c_Regorafenib/(1+r_m)^_stage"/>
              <Final xmi:id="_dWe5ZCNeEeix8YBRK1NtHg" Value="0"/>
            </StateReward>
          </MarkovData>
          <Node xmi:id="_dWe5ZSNeEeix8YBRK1NtHg" NameID="Node10" Label="Live - AE" NodeType="ChanceNode">
            <Prob xmi:id="_dWe5ZiNeEeix8YBRK1NtHg" Value="#"/>
            <MarkovData xsi:type="tree:MarkovTransitionData" xmi:id="_dWe5ZyNeEeix8YBRL0NtHg"/>
            <Node xmi:id="_dWe5aCNeEeix8YBRL0NtHg" NameID="Node31" Label="without AE" NodeType="TerminalNode">
              <Prob xmi:id="_dWe5aSNeEeix8YBRL0NtHg" Value="#"/>
              <MarkovData xsi:type="tree:MarkovJumpTransitionData" xmi:id="_dWe5aiNeEeix8YBRL0NtHg" MarkovJumpState="Live Without AE"/>
            </Node>
            <Node xmi:id="_dWe5ayNeEeix8YBRL0NtHg" NameID="Node30" Label="hypertension" NodeType="TerminalNode">
              <Prob xmi:id="_dWe5bCNeEeix8YBRMzNtHg" Value="p_hypertension_reg"/>
              <MarkovData xsi:type="tree:MarkovJumpTransitionData" xmi:id="_dWe5bSNeEeix8YBRMzNtHg" MarkovJumpState="Live Without AE">
                <TransitionReward xmi:id="_dWe5biNeEeix8YBRMzNtHg" Set="1" Value="du_hypertensio"/>
                <TransitionReward xmi:id="_dWe5byNeEeix8YBRMzNtHg" Set="2" Value="c_hypertension"/>
              </MarkovData>
            </Node>
            <Node xmi:id="_dWe5cCNeEeix8YBRMzNtHg" NameID="Node32" Label="Hand foot sydrome" NodeType="TerminalNode">
              <Prob xmi:id="_dWe5cSNeEeix8YBRNyNtHg" Value="p_hand_reg"/>
              <MarkovData xsi:type="tree:MarkovJumpTransitionData" xmi:id="_dWe5ciNeEeix8YBRNyNtHg" MarkovJumpState="Live Without AE">
                <TransitionReward xmi:id="_dWe5cyNeEeix8YBRNyNtHg" Set="1" Value="du_Hand"/>
                <TransitionReward xmi:id="_dWe5dCNeEeix8YBRNyNtHg" Set="2" Value="c_Hand"/>
              </MarkovData>
            </Node>
            <Node xmi:id="_dWe5dSNeEeix8YBRNyNtHg" NameID="Node33" Label="fatigue" NodeType="TerminalNode">
              <Prob xmi:id="_dWe5diNeEeix8YBROxNtHg" Value="p_fatigue_reg"/>
              <MarkovData xsi:type="tree:MarkovJumpTransitionData" xmi:id="_dWe5dyNeEeix8YBROxNtHg" MarkovJumpState="Live Without AE">
                <TransitionReward xmi:id="_dWe5eCNeEeix8YBROxNtHg" Set="1" Value="du_fatige"/>
                <TransitionReward xmi:id="_dWe5eSNeEeix8YBROxNtHg" Set="2" Value="c_fatigue"/>
              </MarkovData>
            </Node>
            <Node xmi:id="_dWe5eiNeEeix8YBROxNtHg" NameID="Node34" Label="diarrhea" NodeType="TerminalNode">
              <Prob xmi:id="_dWe5eyNeEeix8YBRPwNtHg" Value="p_diarrhea_reg"/>
              <MarkovData xsi:type="tree:MarkovJumpTransitionData" xmi:id="_dWe5fCNeEeix8YBRPwNtHg" MarkovJumpState="Live Without AE">
                <TransitionReward xmi:id="_dWe5fSNeEeix8YBRPwNtHg" Set="1" Value="du_diarrhea"/>
                <TransitionReward xmi:id="_dWe5fiNeEeix8YBRPwNtHg" Set="2" Value="c_diarrhea"/>
              </MarkovData>
            </Node>
          </Node>
          <Node xmi:id="_dWe5fyNeEeix8YBRPwNtHg" NameID="Node12" Label="Progression" NodeType="TerminalNode">
            <Prob xmi:id="_dWe5gCNeEeix8YBRQvNtHg" Value="1-exp(-lambda_Regorafenib_progress*(_stage+1)^gamma_Regorafenib_progress)/exp(-lambda_Regorafenib_progress*(_stage)^gamma_Regorafenib_progress)"/>
            <MarkovData xsi:type="tree:MarkovJumpTransitionData" xmi:id="_dWe5gSNeEeix8YBRQvNtHg" MarkovJumpState="Progression"/>
          </Node>
          <Node xmi:id="_dWe5giNeEeix8YBRQvNtHg" NameID="Node9" Label="Dead" NodeType="TerminalNode">
            <Prob xmi:id="_dWe5gyNeEeix8YBRQvNtHg" Value="1-exp(-lambda_Regorafenib_survival*(_stage+1)^gamma_Regorafenib_survival)/exp(-lambda_Regorafenib_survival*(_stage)^gamma_Regorafenib_survival)"/>
            <MarkovData xsi:type="tree:MarkovJumpTransitionData" xmi:id="_dWe5hCNeEeix8YBRQvNtHg" MarkovJumpState="Dead"/>
          </Node>
        </Node>
        <Node xmi:id="_dWe5hSNeEeix8YBRRuNtHg" NameID="Node25" Label="Live Without AE" NodeType="ChanceNode">
          <Prob xmi:id="_dWe5hiNeEeix8YBRRuNtHg" Value="0"/>
          <MarkovData xsi:type="tree:MarkovNonAbsorbingStateData" xmi:id="_dWe5hyNeEeix8YBRRuNtHg">
            <StateReward xmi:id="_dWe5iCNeEeix8YBRRuNtHg" Set="1">
              <Init xmi:id="_dWe5iSNeEeix8YBRRuNtHg" Value="0"/>
              <Incr xmi:id="_dWe5iiNeEeix8YBRStNtHg" Value="u_Base/(1+r_m)^_stage"/>
              <Final xmi:id="_dWe5iyNeEeix8YBRStNtHg" Value="0"/>
            </StateReward>
            <StateReward xmi:id="_dWe5jCNeEeix8YBRStNtHg" Set="2">
              <Init xmi:id="_dWe5jSNeEeix8YBRStNtHg" Value="0"/>
              <Incr xmi:id="_dWe5jiNeEeix8YBRStNtHg" Value="c_Regorafenib/(1+r_m)^_stage"/>
              <Final xmi:id="_dWe5jyNeEeix8YBRTsNtHg" Value="0"/>
            </StateReward>
          </MarkovData>
          <Node xmi:id="_dWe5kCNeEeix8YBRTsNtHg" NameID="Node28" Label="Live" NodeType="TerminalNode">
            <Prob xmi:id="_dWe5kSNeEeix8YBRTsNtHg" Value="#"/>
            <MarkovData xsi:type="tree:MarkovJumpTransitionData" xmi:id="_dWe5kiNeEeix8YBRTsNtHg" MarkovJumpState="Live Without AE"/>
          </Node>
          <Node xmi:id="_dWe5kyNeEeix8YBRTsNtHg" NameID="Node29" Label="Progression" NodeType="TerminalNode">
            <Prob xmi:id="_dWe5lCNeEeix8YBRUrNtHg" Value="1-exp(-lambda_Regorafenib_progress*(_stage+1)^gamma_Regorafenib_progress)/exp(-lambda_Regorafenib_progress*(_stage)^gamma_Regorafenib_progress)"/>
            <MarkovData xsi:type="tree:MarkovJumpTransitionData" xmi:id="_dWe5lSNeEeix8YBRUrNtHg" MarkovJumpState="Progression"/>
          </Node>
          <Node xmi:id="_dWe5liNeEeix8YBRUrNtHg" NameID="Node27" Label="Dead" NodeType="TerminalNode">
            <Prob xmi:id="_dWe5lyNeEeix8YBRUrNtHg" Value="1-exp(-lambda_Regorafenib_survival*(_stage+1)^gamma_Regorafenib_survival)/exp(-lambda_Regorafenib_survival*(_stage)^gamma_Regorafenib_survival)"/>
            <MarkovData xsi:type="tree:MarkovJumpTransitionData" xmi:id="_dWe5mCNeEeix8YBRUrNtHg" MarkovJumpState="Dead"/>
          </Node>
        </Node>
        <Node xmi:id="_dWe5mSNeEeix8YBRVqNtHg" NameID="Node11" Label="Progression" NodeType="ChanceNode">
          <Prob xmi:id="_dWe5miNeEeix8YBRVqNtHg" Value="0"/>
          <MarkovData xsi:type="tree:MarkovNonAbsorbingStateData" xmi:id="_dWe5myNeEeix8YBRVqNtHg">
            <StateReward xmi:id="_dWe5nCNeEeix8YBRVqNtHg" Set="1">
              <Init xmi:id="_dWe5nSNeEeix8YBRVqNtHg" Value="0"/>
              <Incr xmi:id="_dWe5niNeEeix8YBRWpNtHg" Value="u_progress/(1+r_m)^_stage"/>
              <Final xmi:id="_dWe5nyNeEeix8YBRWpNtHg" Value="0"/>
            </StateReward>
            <StateReward xmi:id="_dWe5oCNeEeix8YBRWpNtHg" Set="2">
              <Init xmi:id="_dWe5oSNeEeix8YBRWpNtHg" Value="0"/>
              <Incr xmi:id="_dWe5oiNeEeix8YBRWpNtHg" Value="0"/>
              <Final xmi:id="_dWe5oyNeEeix8YBRXoNtHg" Value="0"/>
            </StateReward>
          </MarkovData>
          <Node xmi:id="_dWe5pCNeEeix8YBRXoNtHg" NameID="Node14" Label="Progression" NodeType="TerminalNode">
            <Prob xmi:id="_dWe5pSNeEeix8YBRXoNtHg" Value="#"/>
            <MarkovData xsi:type="tree:MarkovJumpTransitionData" xmi:id="_dWe5piNeEeix8YBRXoNtHg" MarkovJumpState="Progression"/>
          </Node>
          <Node xmi:id="_dWe5pyNeEeix8YBRXoNtHg" NameID="Node13" Label="Dead" NodeType="TerminalNode">
            <Prob xmi:id="_dWe5qCNeEeix8YBRYnNtHg" Value="1-exp(-lambda_Regorafenib_survival*(_stage+1)^gamma_Regorafenib_survival)/exp(-lambda_Regorafenib_survival*(_stage)^gamma_Regorafenib_survival)"/>
            <MarkovData xsi:type="tree:MarkovJumpTransitionData" xmi:id="_dWe5qSNeEeix8YBRYnNtHg" MarkovJumpState="Dead"/>
          </Node>
        </Node>
        <Node xmi:id="_dWe5qiNeEeix8YBRYnNtHg" NameID="Node4" Label="Dead" NodeType="TerminalNode">
          <Prob xmi:id="_dWe5qyNeEeix8YBRYnNtHg" Value="0"/>
          <MarkovData xsi:type="tree:MarkovStateData" xmi:id="_dWe5rCNeEeix8YBRYnNtHg">
            <StateReward xmi:id="_dWe5rSNeEeix8YBRZmNtHg" Set="2">
              <Init xmi:id="_dWe5riNeEeix8YBRZmNtHg" Value="0"/>
              <Incr xmi:id="_dWe5ryNeEeix8YBRZmNtHg" Value="0"/>
              <Final xmi:id="_dWe5sCNeEeix8YBRZmNtHg" Value="0"/>
            </StateReward>
            <StateReward xmi:id="_dWe5sSNeEeix8YBRZmNtHg" Set="1">
              <Init xmi:id="_dWe5siNeEeix8YBRalNtHg" Value="0"/>
              <Incr xmi:id="_dWe5syNeEeix8YBRalNtHg" Value="0"/>
              <Final xmi:id="_dWe5tCNeEeix8YBRalNtHg" Value="0"/>
            </StateReward>
          </MarkovData>
        </Node>
        <Termination xmi:id="_dWe5tSNeEeix8YBRalNtHg" Set="1" Value="_STAGE = T" Comment="Default condition must be modified to correct rule for model."/>
        <Termination xmi:id="_dWe5tiNeEeix8YBRalNtHg" Value="_STAGE = T" Comment="Default condition must be modified to correct rule for model."/>
        <Termination xmi:id="_dWe5tyNeEeix8YBRbkNtHg" Set="3" Value="_STAGE = T" Comment="Default condition must be modified to correct rule for model."/>
      </Node>
      <Node xmi:id="_dWe5uCNeEeix8YBRbkNtHg" NameID="Node2" Label="Placebo" NodeType="MarkovNode">
        <Node xmi:id="_dWe5uSNeEeix8YBRbkNtHg" NameID="Node38" Label="Live With AE" NodeType="ChanceNode">
          <Prob xmi:id="_dWe5uiNeEeix8YBRbkNtHg" Value="1"/>
          <MarkovData xsi:type="tree:MarkovNonAbsorbingStateData" xmi:id="_dWe5uyNeEeix8YBRbkNtHg">
            <StateReward xmi:id="_dWe5vCNeEeix8YBRcjNtHg" Set="1">
              <Init xmi:id="_dWe5vSNeEeix8YBRcjNtHg" Value="u_Base"/>
              <Incr xmi:id="_dWe5viNeEeix8YBRcjNtHg" Value="u_Base/(1+r_m)^_stage"/>
              <Final xmi:id="_dWe5vyNeEeix8YBRcjNtHg" Value="0"/>
            </StateReward>
            <StateReward xmi:id="_dWe5wCNeEeix8YBRcjNtHg" Set="2">
              <Init xmi:id="_dWe5wSNeEeix8YBRdiNtHg" Value="0"/>
              <Incr xmi:id="_dWe5wiNeEeix8YBRdiNtHg" Value="0"/>
              <Final xmi:id="_dWe5wyNeEeix8YBRdiNtHg" Value="0"/>
            </StateReward>
          </MarkovData>
          <Node xmi:id="_dWe5xCNeEeix8YBRdiNtHg" NameID="Node40" Label="Live - AE" NodeType="ChanceNode">
            <Prob xmi:id="_dWe5xSNeEeix8YBRdiNtHg" Value="#"/>
            <MarkovData xsi:type="tree:MarkovTransitionData" xmi:id="_dWe5xiNeEeix8YBRehNtHg"/>
            <Node xmi:id="_dWe5xyNeEeix8YBRehNtHg" NameID="Node41" Label="without AE" NodeType="TerminalNode">
              <Prob xmi:id="_dWe5yCNeEeix8YBRehNtHg" Value="#"/>
              <MarkovData xsi:type="tree:MarkovJumpTransitionData" xmi:id="_dWe5ySNeEeix8YBRehNtHg" MarkovJumpState="Live Without AE"/>
            </Node>
            <Node xmi:id="_dWe5yiNeEeix8YBRehNtHg" NameID="Node42" Label="hypertension" NodeType="TerminalNode">
              <Prob xmi:id="_dWe5yyNeEeix8YBRfgNtHg" Value="p_hypertension_reg"/>
              <MarkovData xsi:type="tree:MarkovJumpTransitionData" xmi:id="_dWe5zCNeEeix8YBRfgNtHg" MarkovJumpState="Live Without AE">
                <TransitionReward xmi:id="_dWe5zSNeEeix8YBRfgNtHg" Set="1" Value="du_hypertensio"/>
                <TransitionReward xmi:id="_dWe5ziNeEeix8YBRfgNtHg" Set="2" Value="c_hypertension"/>
              </MarkovData>
            </Node>
            <Node xmi:id="_dWe5zyNeEeix8YBRfgNtHg" NameID="Node43" Label="Hand foot sydrome" NodeType="TerminalNode">
              <Prob xmi:id="_dWe50CNeEeix8YBRgfNtHg" Value="p_hand_reg"/>
              <MarkovData xsi:type="tree:MarkovJumpTransitionData" xmi:id="_dWe50SNeEeix8YBRgfNtHg" MarkovJumpState="Live Without AE">
                <TransitionReward xmi:id="_dWe50iNeEeix8YBRgfNtHg" Set="1" Value="du_Hand"/>
                <TransitionReward xmi:id="_dWe50yNeEeix8YBRgfNtHg" Set="2" Value="c_Hand"/>
              </MarkovData>
            </Node>
            <Node xmi:id="_dWe51CNeEeix8YBRgfNtHg" NameID="Node44" Label="fatigue" NodeType="TerminalNode">
              <Prob xmi:id="_dWe51SNeEeix8YBRheNtHg" Value="p_fatigue_reg"/>
              <MarkovData xsi:type="tree:MarkovJumpTransitionData" xmi:id="_dWe51iNeEeix8YBRheNtHg" MarkovJumpState="Live Without AE">
                <TransitionReward xmi:id="_dWe51yNeEeix8YBRheNtHg" Set="1" Value="du_fatige"/>
                <TransitionReward xmi:id="_dWe52CNeEeix8YBRheNtHg" Set="2" Value="c_fatigue"/>
              </MarkovData>
            </Node>
            <Node xmi:id="_dWe52SNeEeix8YBRheNtHg" NameID="Node45" Label="diarrhea" NodeType="TerminalNode">
              <Prob xmi:id="_dWe52iNeEeix8YBRidNtHg" Value="p_diarrhea_reg"/>
              <MarkovData xsi:type="tree:MarkovJumpTransitionData" xmi:id="_dWe52yNeEeix8YBRidNtHg" MarkovJumpState="Live Without AE">
                <TransitionReward xmi:id="_dWe53CNeEeix8YBRidNtHg" Set="1" Value="du_diarrhea"/>
                <TransitionReward xmi:id="_dWe53SNeEeix8YBRidNtHg" Set="2" Value="c_diarrhea"/>
              </MarkovData>
            </Node>
          </Node>
          <Node xmi:id="_dWe53iNeEeix8YBRidNtHg" NameID="Node46" Label="Progression" NodeType="TerminalNode">
            <Prob xmi:id="_dWe53yNeEeix8YBRjcNtHg" Value="1-exp(-lambda_placebo_progress*(_stage+1)^gamma_placebo_progress)/exp(-lambda_placebo_progress*(_stage)^gamma_placebo_progress)"/>
            <MarkovData xsi:type="tree:MarkovJumpTransitionData" xmi:id="_dWe54CNeEeix8YBRjcNtHg" MarkovJumpState="Progression"/>
          </Node>
          <Node xmi:id="_dWe54SNeEeix8YBRjcNtHg" NameID="Node39" Label="Dead" NodeType="TerminalNode">
            <Prob xmi:id="_dWe54iNeEeix8YBRjcNtHg" Value="1-exp(-lambda_placebo_survival*(_stage+1)^gamma_placebo_survival)/exp(-lambda_placebo_survival*(_stage)^gamma_placebo_survival)"/>
            <MarkovData xsi:type="tree:MarkovJumpTransitionData" xmi:id="_dWe54yNeEeix8YBRjcNtHg" MarkovJumpState="Dead"/>
          </Node>
        </Node>
        <Node xmi:id="_dWe55CNeEeix8YBRkbNtHg" NameID="Node26" Label="Live Without AE" NodeType="ChanceNode">
          <Prob xmi:id="_dWe55SNeEeix8YBRkbNtHg" Value="0"/>
          <MarkovData xsi:type="tree:MarkovNonAbsorbingStateData" xmi:id="_dWe55iNeEeix8YBRkbNtHg">
            <StateReward xmi:id="_dWe55yNeEeix8YBRkbNtHg" Set="1">
              <Init xmi:id="_dWe56CNeEeix8YBRkbNtHg" Value="u_Base"/>
              <Incr xmi:id="_dWe56SNeEeix8YBRlaNtHg" Value="u_Base/(1+r_m)^_stage"/>
              <Final xmi:id="_dWe56iNeEeix8YBRlaNtHg" Value="0"/>
            </StateReward>
            <StateReward xmi:id="_dWe56yNeEeix8YBRlaNtHg" Set="2">
              <Init xmi:id="_dWe57CNeEeix8YBRlaNtHg" Value="0"/>
              <Incr xmi:id="_dWe57SNeEeix8YBRlaNtHg" Value="0"/>
              <Final xmi:id="_dWe57iNeEeix8YBRmZNtHg" Value="0"/>
            </StateReward>
          </MarkovData>
          <Node xmi:id="_dWe57yNeEeix8YBRmZNtHg" NameID="Node36" Label="Live" NodeType="TerminalNode">
            <Prob xmi:id="_dWe58CNeEeix8YBRmZNtHg" Value="#"/>
            <MarkovData xsi:type="tree:MarkovJumpTransitionData" xmi:id="_dWe58SNeEeix8YBRmZNtHg" MarkovJumpState="Live Without AE"/>
          </Node>
          <Node xmi:id="_dWe58iNeEeix8YBRmZNtHg" NameID="Node37" Label="Progression" NodeType="TerminalNode">
            <Prob xmi:id="_dWe58yNeEeix8YBRnYNtHg" Value="1-exp(-lambda_placebo_progress*(_stage+1)^gamma_placebo_progress)/exp(-lambda_placebo_progress*(_stage)^gamma_placebo_progress)"/>
            <MarkovData xsi:type="tree:MarkovJumpTransitionData" xmi:id="_dWe59CNeEeix8YBRnYNtHg" MarkovJumpState="Progression"/>
          </Node>
          <Node xmi:id="_dWe59SNeEeix8YBRnYNtHg" NameID="Node35" Label="Dead" NodeType="TerminalNode">
            <Prob xmi:id="_dWe59iNeEeix8YBRnYNtHg" Value="1-exp(-lambda_placebo_survival*(_stage+1)^gamma_placebo_survival)/exp(-lambda_placebo_survival*(_stage)^gamma_placebo_survival)"/>
            <MarkovData xsi:type="tree:MarkovJumpTransitionData" xmi:id="_dWe59yNeEeix8YBRnYNtHg" MarkovJumpState="Dead"/>
          </Node>
        </Node>
        <Node xmi:id="_dWe5-CNeEeix8YBRoXNtHg" NameID="Node20" Label="Progression" NodeType="ChanceNode">
          <Prob xmi:id="_dWe5-SNeEeix8YBRoXNtHg" Value="0"/>
          <MarkovData xsi:type="tree:MarkovNonAbsorbingStateData" xmi:id="_dWe5-iNeEeix8YBRoXNtHg">
            <StateReward xmi:id="_dWe5-yNeEeix8YBRoXNtHg" Set="1">
              <Init xmi:id="_dWe5_CNeEeix8YBRoXNtHg" Value="0"/>
              <Incr xmi:id="_dWe5_SNeEeix8YBRpWNtHg" Value="u_progress/(1+r_m)^_stage"/>
              <Final xmi:id="_dWe5_iNeEeix8YBRpWNtHg" Value="0"/>
            </StateReward>
            <StateReward xmi:id="_dWe5_yNeEeix8YBRpWNtHg" Set="2">
              <Init xmi:id="_dWe6ACNeEeix8YBRpWNtHg" Value="0"/>
              <Incr xmi:id="_dWe6ASNeEeix8YBRpWNtHg" Value="0"/>
              <Final xmi:id="_dWe6AiNeEeix8YBRqVNtHg" Value="0"/>
            </StateReward>
          </MarkovData>
          <Node xmi:id="_dWe6AyNeEeix8YBRqVNtHg" NameID="Node21" Label="Progression" NodeType="TerminalNode">
            <Prob xmi:id="_dWe6BCNeEeix8YBRqVNtHg" Value="#"/>
            <MarkovData xsi:type="tree:MarkovJumpTransitionData" xmi:id="_dWe6BSNeEeix8YBRqVNtHg" MarkovJumpState="Progression"/>
          </Node>
          <Node xmi:id="_dWe6BiNeEeix8YBRqVNtHg" NameID="Node22" Label="Dead" NodeType="TerminalNode">
            <Prob xmi:id="_dWe6ByNeEeix8YBRrUNtHg" Value="1-exp(-lambda_placebo_survival*(_stage+1)^gamma_placebo_survival)/exp(-lambda_placebo_survival*(_stage)^gamma_placebo_survival)"/>
            <MarkovData xsi:type="tree:MarkovJumpTransitionData" xmi:id="_dWe6CCNeEeix8YBRrUNtHg" MarkovJumpState="Dead"/>
          </Node>
        </Node>
        <Node xmi:id="_dWe6CSNeEeix8YBRrUNtHg" NameID="Node15" Label="Dead" NodeType="TerminalNode">
          <Prob xmi:id="_dWe6CiNeEeix8YBRrUNtHg" Value="0"/>
          <MarkovData xsi:type="tree:MarkovStateData" xmi:id="_dWe6CyNeEeix8YBRrUNtHg">
            <StateReward xmi:id="_dWe6DCNeEeix8YBRsTNtHg" Set="2">
              <Init xmi:id="_dWe6DSNeEeix8YBRsTNtHg" Value="0"/>
              <Incr xmi:id="_dWe6DiNeEeix8YBRsTNtHg" Value="0"/>
              <Final xmi:id="_dWe6DyNeEeix8YBRsTNtHg" Value="0"/>
            </StateReward>
            <StateReward xmi:id="_dWe6ECNeEeix8YBRsTNtHg" Set="1">
              <Init xmi:id="_dWe6ESNeEeix8YBRtSNtHg" Value="0"/>
              <Incr xmi:id="_dWe6EiNeEeix8YBRtSNtHg" Value="0"/>
              <Final xmi:id="_dWe6EyNeEeix8YBRtSNtHg" Value="0"/>
            </StateReward>
          </MarkovData>
        </Node>
        <Termination xmi:id="_dWe6FCNeEeix8YBRtSNtHg" Value="_STAGE = T" Comment="Default condition must be modified to correct rule for model."/>
        <Termination xmi:id="_dWe6FSNeEeix8YBRtSNtHg" Set="3" Value="_STAGE = T" Comment="Default condition must be modified to correct rule for model."/>
      </Node>
    </Node>
    <Distribution xmi:id="_dWe6FiNeEeix8YBRuRNtHg" NameID="c_diarrhea_D" Label="" Comment="" Index="1" SamplingRate="Sample1stOrderTrials" Type="Gamma">
      <Parameter xmi:id="_dWe6FyNeEeix8YBRuRNtHg" Name="subtype" Value="1"/>
      <Parameter xmi:id="_dWe6GCNeEeix8YBRuRNtHg" Name="alpha" Value="(((81.6))^2)/((8)^2)"/>
      <Parameter xmi:id="_dWe6GSNeEeix8YBRuRNtHg" Name="lambda" Value="((81.6))/((8)^2)"/>
    </Distribution>
    <Distribution xmi:id="_dWe6GiNeEeix8YBRuRNtHg" NameID="c_Hand_D" Label="" Comment="" Index="2" SamplingRate="Sample1stOrderTrials" Type="Gamma">
      <Parameter xmi:id="_dWe6GyNeEeix8YBRvQNtHg" Name="subtype" Value="1"/>
      <Parameter xmi:id="_dWe6HCNeEeix8YBRvQNtHg" Name="alpha" Value="((134.48)^2)/((13)^2)"/>
      <Parameter xmi:id="_dWe6HSNeEeix8YBRvQNtHg" Name="lambda" Value="(134.48)/((13)^2)"/>
    </Distribution>
    <Distribution xmi:id="_dWe6HiNeEeix8YBRvQNtHg" NameID="c_hepertension_D" Label="" Comment="" Index="3" SamplingRate="Sample1stOrderTrials" Type="Gamma">
      <Parameter xmi:id="_dWe6HyNeEeix8YBRvQNtHg" Name="subtype" Value="1"/>
      <Parameter xmi:id="_dWe6ICNeEeix8YBRwPNtHg" Name="alpha" Value="((59.1)^2)/((5.5)^2)"/>
      <Parameter xmi:id="_dWe6ISNeEeix8YBRwPNtHg" Name="lambda" Value="(59.1)/((5.5)^2)"/>
    </Distribution>
    <Distribution xmi:id="_dWe6IiNeEeix8YBRwPNtHg" NameID="c_Regorafenib_D" Label="" Comment="" Index="4" SamplingRate="Sample1stOrderTrials" Type="Triangular">
      <Parameter xmi:id="_dWe6IyNeEeix8YBRwPNtHg" Name="subtype" Value="1"/>
      <Parameter xmi:id="_dWe6JCNeEeix8YBRwPNtHg" Name="min" Value="12149"/>
      <Parameter xmi:id="_dWe6JSNeEeix8YBRxONtHg" Name="likeliest" Value="15186"/>
      <Parameter xmi:id="_dWe6JiNeEeix8YBRxONtHg" Name="max" Value="15186"/>
    </Distribution>
    <Distribution xmi:id="_dWe6JyNeEeix8YBRxONtHg" NameID="p_diarreha_reg_D" Label="" Comment="" Index="5" Type="Beta">
      <Parameter xmi:id="_dWe6KCNeEeix8YBRxONtHg" Name="subtype" Value="2"/>
      <Parameter xmi:id="_dWe6KSNeEeix8YBRxONtHg" Name="alpha" Value="(((0.03)^2)*(1-(0.03))/((0.01)^2)-(0.03))"/>
      <Parameter xmi:id="_dWe6KiNeEeix8YBRyNNtHg" Name="beta" Value="((1-(0.03))*(((1-(0.03))*(0.03))/((0.01)^2)-1))"/>
    </Distribution>
    <Distribution xmi:id="_dWe6KyNeEeix8YBRyNNtHg" NameID="p_fatigue_pla_D" Label="" Comment="" Index="6" SamplingRate="Sample1stOrderTrials" Type="Beta">
      <Parameter xmi:id="_dWe6LCNeEeix8YBRyNNtHg" Name="subtype" Value="2"/>
      <Parameter xmi:id="_dWe6LSNeEeix8YBRyNNtHg" Name="alpha" Value="(((0.05)^2)*(1-(0.05))/((0.01)^2)-(0.05))"/>
      <Parameter xmi:id="_dWe6LiNeEeix8YBRyNNtHg" Name="beta" Value="((1-(0.05))*(((1-(0.05))*(0.05))/((0.01)^2)-1))"/>
    </Distribution>
    <Distribution xmi:id="_dWe6LyNeEeix8YBRzMNtHg" NameID="p_fatigue_reg_D" Label="" Comment="" Index="7" SamplingRate="Sample1stOrderTrials" Type="Beta">
      <Parameter xmi:id="_dWe6MCNeEeix8YBRzMNtHg" Name="subtype" Value="2"/>
      <Parameter xmi:id="_dWe6MSNeEeix8YBRzMNtHg" Name="alpha" Value="(((0.09)^2)*(1-(0.09))/((0.01)^2)-(0.09))"/>
      <Parameter xmi:id="_dWe6MiNeEeix8YBRzMNtHg" Name="beta" Value="((1-(0.09))*(((1-(0.09))*(0.09))/((0.01)^2)-1))"/>
    </Distribution>
    <Distribution xmi:id="_dWe6MyNeEeix8YBRzMNtHg" NameID="p_hand_pla_D" Label="" Comment="" Index="8" SamplingRate="Sample1stOrderTrials" Type="Beta">
      <Parameter xmi:id="_dWe6NCNeEeix8YBR0LNtHg" Name="subtype" Value="2"/>
      <Parameter xmi:id="_dWe6NSNeEeix8YBR0LNtHg" Name="alpha" Value="(((0.01)^2)*(1-(0.01))/((0.01)^2)-(0.01))"/>
      <Parameter xmi:id="_dWe6NiNeEeix8YBR0LNtHg" Name="beta" Value="((1-(0.01))*(((1-(0.01))*(0.01))/((0.01)^2)-1))"/>
    </Distribution>
    <Distribution xmi:id="_dWe6NyNeEeix8YBR0LNtHg" NameID="p_hand_reg_D" Label="" Comment="" Index="9" SamplingRate="Sample1stOrderTrials" Type="Beta">
      <Parameter xmi:id="_dWe6OCNeEeix8YBR0LNtHg" Name="subtype" Value="2"/>
      <Parameter xmi:id="_dWe6OSNeEeix8YBR1KNtHg" Name="alpha" Value="(((0.13)^2)*(1-(0.13))/((0.01)^2)-(0.13))"/>
      <Parameter xmi:id="_dWe6OiNeEeix8YBR1KNtHg" Name="beta" Value="((1-(0.13))*(((1-(0.13))*(0.13))/((0.01)^2)-1))"/>
    </Distribution>
    <Distribution xmi:id="_dWe6OyNeEeix8YBR1KNtHg" NameID="p_hypertension_pla_D" Label="" Comment="" Index="10" SamplingRate="Sample1stOrderTrials" Type="Beta">
      <Parameter xmi:id="_dWe6PCNeEeix8YBR1KNtHg" Name="subtype" Value="2"/>
      <Parameter xmi:id="_dWe6PSNeEeix8YBR1KNtHg" Name="alpha" Value="(((0.05)^2)*(1-(0.05))/((0.01)^2)-(0.05))"/>
      <Parameter xmi:id="_dWe6PiNeEeix8YBR2JNtHg" Name="beta" Value="((1-(0.05))*(((1-(0.05))*(0.05))/((0.01)^2)-1))"/>
    </Distribution>
    <Distribution xmi:id="_dWe6PyNeEeix8YBR2JNtHg" NameID="p_hypertension_reg_D" Label="" Comment="" Index="11" SamplingRate="Sample1stOrderTrials" Type="Beta">
      <Parameter xmi:id="_dWe6QCNeEeix8YBR2JNtHg" Name="subtype" Value="2"/>
      <Parameter xmi:id="_dWe6QSNeEeix8YBR2JNtHg" Name="alpha" Value="(((0.15)^2)*(1-(0.15))/((0.01)^2)-(0.15))"/>
      <Parameter xmi:id="_dWe6QiNeEeix8YBR2JNtHg" Name="beta" Value="((1-(0.15))*(((1-(0.15))*(0.15))/((0.01)^2)-1))"/>
    </Distribution>
    <Distribution xmi:id="_dWe6RyNeEeix8YBR3INtHg" NameID="u_base_D" Label="" Comment="" Index="13" SamplingRate="Sample1stOrderTrials">
      <Parameter xmi:id="_dWe6SCNeEeix8YBR4HNtHg" Name="subtype" Value="1"/>
      <Parameter xmi:id="_dWe6SSNeEeix8YBR4HNtHg" Name="mean" Value="0.06"/>
      <Parameter xmi:id="_dWe6SiNeEeix8YBR4HNtHg" Name="stddev" Value="0.01"/>
    </Distribution>
    <Distribution xmi:id="_dWe6SyNeEeix8YBR4HNtHg" NameID="u_progress_D" Label="" Comment="" Index="14" SamplingRate="Sample1stOrderTrials">
      <Parameter xmi:id="_dWe6TCNeEeix8YBR4HNtHg" Name="subtype" Value="1"/>
      <Parameter xmi:id="_dWe6TSNeEeix8YBR5GNtHg" Name="mean" Value="0.05"/>
      <Parameter xmi:id="_dWe6TiNeEeix8YBR5GNtHg" Name="stddev" Value="0.01"/>
    </Distribution>
    <Distribution xmi:id="_dWe6TyNeEeix8YBR5GNtHg" NameID="gamma_placebo_progress_D" Label="" Comment="" Index="15" SamplingRate="Sample1stOrderTrials" Type="Triangular">
      <Parameter xmi:id="_dWe6UCNeEeix8YBR5GNtHg" Name="subtype" Value="1"/>
      <Parameter xmi:id="_dWe6USNeEeix8YBR5GNtHg" Name="min" Value="0.8"/>
      <Parameter xmi:id="_dWe6UiNeEeix8YBR6FNtHg" Name="likeliest" Value="0.86233"/>
      <Parameter xmi:id="_dWe6UyNeEeix8YBR6FNtHg" Name="max" Value="0.9"/>
    </Distribution>
    <Distribution xmi:id="_dWe6VCNeEeix8YBR6FNtHg" NameID="gamma_placebo_survival_D" Label="" Comment="" Index="16" SamplingRate="Sample1stOrderTrials" Type="Triangular">
      <Parameter xmi:id="_dWe6VSNeEeix8YBR6FNtHg" Name="subtype" Value="1"/>
      <Parameter xmi:id="_dWe6ViNeEeix8YBR6FNtHg" Name="min" Value="1.06"/>
      <Parameter xmi:id="_dWe6VyNeEeix8YBR7ENtHg" Name="likeliest" Value="1.07166"/>
      <Parameter xmi:id="_dWe6WCNeEeix8YBR7ENtHg" Name="max" Value="1.08"/>
    </Distribution>
    <Distribution xmi:id="_dWe6WSNeEeix8YBR7ENtHg" NameID="gamma_Regorafenib_progress_D" Label="" Comment="" Index="17" SamplingRate="Sample1stOrderTrials" Type="Triangular">
      <Parameter xmi:id="_dWe6WiNeEeix8YBR7ENtHg" Name="subtype" Value="1"/>
      <Parameter xmi:id="_dWe6WyNeEeix8YBR7ENtHg" Name="min" Value="00.9"/>
      <Parameter xmi:id="_dWe6XCNeEeix8YBR8DNtHg" Name="likeliest" Value="0.92149"/>
      <Parameter xmi:id="_dWe6XSNeEeix8YBR8DNtHg" Name="max" Value="0.95"/>
    </Distribution>
    <Distribution xmi:id="_dWe6XiNeEeix8YBR8DNtHg" NameID="gamma_Regorafenib_survival_D" Label="" Comment="" Index="18" SamplingRate="Sample1stOrderTrials" Type="Triangular">
      <Parameter xmi:id="_dWe6XyNeEeix8YBR8DNtHg" Name="subtype" Value="1"/>
      <Parameter xmi:id="_dWe6YCNeEeix8YBR8DNtHg" Name="min" Value="1.05"/>
      <Parameter xmi:id="_dWe6YSNeEeix8YBR9CNtHg" Name="likeliest" Value="1.06134"/>
      <Parameter xmi:id="_dWe6YiNeEeix8YBR9CNtHg" Name="max" Value="1.07"/>
    </Distribution>
    <Distribution xmi:id="_dWe6aCNeEeix8YBR-BNtHg" NameID="lambda_placebo_progress_D" Label="" Comment="" Index="20" SamplingRate="Sample1stOrderTrials" Type="Triangular">
      <Parameter xmi:id="_dWe6aSNeEeix8YBR-BNtHg" Name="subtype" Value="1"/>
      <Parameter xmi:id="_dWe6aiNeEeix8YBR-BNtHg" Name="min" Value="0.4"/>
      <Parameter xmi:id="_dWe6ayNeEeix8YBR_ANtHg" Name="likeliest" Value="0.4345"/>
      <Parameter xmi:id="_dWe6bCNeEeix8YBR_ANtHg" Name="max" Value="0.5"/>
    </Distribution>
    <Distribution xmi:id="_dWe6bSNeEeix8YBR_ANtHg" NameID="lambda_placebo_survival_D" Label="" Comment="" Index="21" SamplingRate="Sample1stOrderTrials" Type="Triangular">
      <Parameter xmi:id="_dWe6biNeEeix8YBR_ANtHg" Name="subtype" Value="1"/>
      <Parameter xmi:id="_dWe6byNeEeix8YBR_ANtHg" Name="min" Value="0.065"/>
      <Parameter xmi:id="_dWe6cCNeEeix8YBRA_NtHg" Name="likeliest" Value="0.0775"/>
      <Parameter xmi:id="_dWe6cSNeEeix8YBRA_NtHg" Name="max" Value="0.09"/>
    </Distribution>
    <Distribution xmi:id="_dWe6ciNeEeix8YBRA_NtHg" NameID="lambda_Regorafenib_progress_D" Label="" Comment="" Index="22" SamplingRate="Sample1stOrderTrials" Type="Triangular">
      <Parameter xmi:id="_dWe6cyNeEeix8YBRA_NtHg" Name="subtype" Value="1"/>
      <Parameter xmi:id="_dWe6dCNeEeix8YBRA_NtHg" Name="min" Value="0.2"/>
      <Parameter xmi:id="_dWe6dSNeEeix8YBRB-NtHg" Name="likeliest" Value="0.21159"/>
      <Parameter xmi:id="_dWe6diNeEeix8YBRB-NtHg" Name="max" Value="0.25"/>
    </Distribution>
    <Distribution xmi:id="_dWe6dyNeEeix8YBRB-NtHg" NameID="lambda_Regorafenib_survival_D" Label="" Comment="" Index="23" Type="Triangular">
      <Parameter xmi:id="_dWe6eCNeEeix8YBRB-NtHg" Name="subtype" Value="1"/>
      <Parameter xmi:id="_dWe6eSNeEeix8YBRB-NtHg" Name="min" Value="0.045"/>
      <Parameter xmi:id="_dWe6eiNeEeix8YBRC9NtHg" Name="likeliest" Value="0.05389"/>
      <Parameter xmi:id="_dWe6eyNeEeix8YBRC9NtHg" Name="max" Value="0.06"/>
    </Distribution>
    <Variable xmi:id="_dWe6fCNeEeix8YBRC9NtHg" NameID="age" Label="" Comment="">
      <SensitivityRange xmi:id="_dWe6fSNeEeix8YBRC9NtHg" LowValue="50.0" HighValue="70.0" Intervals="10"/>
    </Variable>
    <Variable xmi:id="_dWe6fiNeEeix8YBRC9NtHg" NameID="lambda_placebo_survival" Label="" Comment="">
      <SensitivityRange xmi:id="_dWe6fyNeEeix8YBRD8NtHg" LowValue="0.06" HighValue="0.08" Intervals="10"/>
    </Variable>
    <Variable xmi:id="_dWe6gCNeEeix8YBRD8NtHg" NameID="lambda_Regorafenib_survival" Label="" Comment="">
      <SensitivityRange xmi:id="_dWe6gSNeEeix8YBRD8NtHg" LowValue="0.043" HighValue="0.065" Intervals="10"/>
    </Variable>
    <Variable xmi:id="_dWe6giNeEeix8YBRD8NtHg" NameID="gamma_placebo_survival" Label="" Comment="">
      <SensitivityRange xmi:id="_dWe6gyNeEeix8YBRD8NtHg" LowValue="1.05" HighValue="1.09" Intervals="10"/>
    </Variable>
    <Variable xmi:id="_dWe6hCNeEeix8YBRE7NtHg" NameID="gamma_Regorafenib_survival" Label="" Comment="">
      <SensitivityRange xmi:id="_dWe6hSNeEeix8YBRE7NtHg" LowValue="1.06" HighValue="1.07" Intervals="10"/>
    </Variable>
    <Variable xmi:id="_dWe6hiNeEeix8YBRE7NtHg" NameID="T" Label="Time Horizon (months)" Comment="">
      <SensitivityRange xmi:id="_dWe6hyNeEeix8YBRE7NtHg" LowValue="24.0" HighValue="60.0" Intervals="10"/>
    </Variable>
    <Variable xmi:id="_dWe6iCNeEeix8YBRE7NtHg" NameID="gamma_placebo_progress" Label="" Comment="">
      <SensitivityRange xmi:id="_dWe6iSNeEeix8YBRF6NtHg" LowValue="0.8" HighValue="0.9" Intervals="10"/>
    </Variable>
    <Variable xmi:id="_dWe6iiNeEeix8YBRF6NtHg" NameID="lambda_placebo_progress" Label="" Comment="">
      <SensitivityRange xmi:id="_dWe6iyNeEeix8YBRF6NtHg" LowValue="0.4" HighValue="0.5" Intervals="10"/>
    </Variable>
    <Variable xmi:id="_dWe6jCNeEeix8YBRF6NtHg" NameID="gamma_Regorafenib_progress" Label="" Comment="">
      <SensitivityRange xmi:id="_dWe6jSNeEeix8YBRF6NtHg" LowValue="0.9" HighValue="0.95" Intervals="10"/>
    </Variable>
    <Variable xmi:id="_dWe6jiNeEeix8YBRG5NtHg" NameID="lambda_Regorafenib_progress" Label="" Comment="">
      <SensitivityRange xmi:id="_dWe6jyNeEeix8YBRG5NtHg" LowValue="0.2" HighValue="0.25" Intervals="10"/>
    </Variable>
    <Variable xmi:id="_dWe6kCNeEeix8YBRG5NtHg" NameID="u_Base" Label="" Comment="">
      <SensitivityRange xmi:id="_dWe6kSNeEeix8YBRG5NtHg" LowValue="0.05" HighValue="0.08" Intervals="10"/>
    </Variable>
    <Variable xmi:id="_dWe6kiNeEeix8YBRG5NtHg" NameID="u_progress" Label="" Comment="">
      <SensitivityRange xmi:id="_dWe6kyNeEeix8YBRH4NtHg" LowValue="0.04" HighValue="0.07" Intervals="10"/>
    </Variable>
    <Variable xmi:id="_dWe6lCNeEeix8YBRH4NtHg" NameID="c_Regorafenib" Label="" Comment="">
      <SensitivityRange xmi:id="_dWe6lSNeEeix8YBRH4NtHg" LowValue="12149.0" HighValue="15186.0" Intervals="10"/>
    </Variable>
    <Variable xmi:id="_dWe6liNeEeix8YBRH4NtHg" NameID="r_y" Label="" Comment="">
      <SensitivityRange xmi:id="_dWe6lyNeEeix8YBRH4NtHg" HighValue="0.05" Intervals="10"/>
    </Variable>
    <Variable xmi:id="_dWe6mCNeEeix8YBRI3NtHg" NameID="r_m" Label="discount for a month" Comment="">
      <SensitivityRange xmi:id="_dWe6mSNeEeix8YBRI3NtHg" HighValue="0.0024662697723036864"/>
    </Variable>
    <Variable xmi:id="_dWe6miNeEeix8YBRI3NtHg" NameID="p_hypertension_reg" Label="" Comment="">
      <SensitivityRange xmi:id="_dWe6myNeEeix8YBRI3NtHg" LowValue="0.13" HighValue="0.17" Intervals="10"/>
    </Variable>
    <Variable xmi:id="_dWe6nCNeEeix8YBRI3NtHg" NameID="p_hand_reg" Label="" Comment="">
      <SensitivityRange xmi:id="_dWe6nSNeEeix8YBRJ2NtHg" LowValue="0.11" HighValue="0.15" Intervals="10"/>
    </Variable>
    <Variable xmi:id="_dWe6niNeEeix8YBRJ2NtHg" NameID="p_fatigue_reg" Label="" Comment="">
      <SensitivityRange xmi:id="_dWe6nyNeEeix8YBRJ2NtHg" LowValue="0.08" HighValue="0.1" Intervals="10"/>
    </Variable>
    <Variable xmi:id="_dWe6oCNeEeix8YBRJ2NtHg" NameID="p_diarrhea_reg" Label="" Comment="">
      <SensitivityRange xmi:id="_dWe6oSNeEeix8YBRJ2NtHg" LowValue="0.02" HighValue="0.04" Intervals="10"/>
    </Variable>
    <Variable xmi:id="_dWe6oiNeEeix8YBRK1NtHg" NameID="p_hypertension_pla" Label="" Comment="">
      <SensitivityRange xmi:id="_dWe6oyNeEeix8YBRK1NtHg" LowValue="0.04" HighValue="0.05" Intervals="10"/>
    </Variable>
    <Variable xmi:id="_dWe6pCNeEeix8YBRK1NtHg" NameID="c_hypertension" Label="" Comment="">
      <SensitivityRange xmi:id="_dWe6pSNeEeix8YBRK1NtHg" LowValue="47.3" HighValue="70.9" Intervals="10"/>
    </Variable>
    <Variable xmi:id="_dWe6piNeEeix8YBRK1NtHg" NameID="c_Hand" Label="" Comment="">
      <SensitivityRange xmi:id="_dWe6pyNeEeix8YBRL0NtHg" LowValue="107.58" HighValue="161.38" Intervals="10"/>
    </Variable>
    <Variable xmi:id="_dWe6qCNeEeix8YBRL0NtHg" NameID="c_fatigue" Label="" Comment="">
      <SensitivityRange xmi:id="_dWe6qSNeEeix8YBRL0NtHg"/>
    </Variable>
    <Variable xmi:id="_dWe6qiNeEeix8YBRL0NtHg" NameID="c_diarrhea" Label="" Comment="">
      <SensitivityRange xmi:id="_dWe6qyNeEeix8YBRL0NtHg" LowValue="65.3" HighValue="97.9" Intervals="10"/>
    </Variable>
    <Variable xmi:id="_dWe6rCNeEeix8YBRMzNtHg" NameID="du_hypertensio" Label="" Comment="">
      <SensitivityRange xmi:id="_dWe6rSNeEeix8YBRMzNtHg"/>
    </Variable>
    <Variable xmi:id="_dWe6riNeEeix8YBRMzNtHg" NameID="du_Hand" Label="" Comment="">
      <SensitivityRange xmi:id="_dWe6ryNeEeix8YBRMzNtHg" LowValue="-0.0232" HighValue="-0.01547" Intervals="10"/>
    </Variable>
    <Variable xmi:id="_dWe6sCNeEeix8YBRMzNtHg" NameID="du_fatige" Label="" Comment="">
      <SensitivityRange xmi:id="_dWe6sSNeEeix8YBRNyNtHg" LowValue="-0.0446" HighValue="-0.02973" Intervals="10"/>
    </Variable>
    <Variable xmi:id="_dWe6siNeEeix8YBRNyNtHg" NameID="du_diarrhea" Label="" Comment="">
      <SensitivityRange xmi:id="_dWe6syNeEeix8YBRNyNtHg" LowValue="-0.0206" HighValue="-0.01373" Intervals="10"/>
    </Variable>
    <Variable xmi:id="_dWe6tCNeEeix8YBRNyNtHg" NameID="p_hand_pla" Label="" Comment="">
      <SensitivityRange xmi:id="_dWe6tSNeEeix8YBRNyNtHg" HighValue="0.01" Intervals="10"/>
    </Variable>
    <Variable xmi:id="_dWe6tiNeEeix8YBROxNtHg" NameID="p_fatigue_pla" Label="" Comment="">
      <SensitivityRange xmi:id="_dWe6tyNeEeix8YBROxNtHg" LowValue="0.04" HighValue="0.06" Intervals="10"/>
    </Variable>
    <Variable xmi:id="_dWe6uCNeEeix8YBROxNtHg" NameID="p_diarrhea_pla" Label="" Comment="">
      <SensitivityRange xmi:id="_dWe6uSNeEeix8YBROxNtHg"/>
    </Variable>
    <Variable xmi:id="_dWe6uiNeEeix8YBROxNtHg" NameID="d_days_diarrhea" Label="" Comment="">
      <SensitivityRange xmi:id="_dWe6uyNeEeix8YBRPwNtHg" HighValue="5.0"/>
    </Variable>
    <Variable xmi:id="_dWe6vCNeEeix8YBRPwNtHg" NameID="d_days_heypertension" Label="" Comment="">
      <SensitivityRange xmi:id="_dWe6vSNeEeix8YBRPwNtHg" HighValue="5.0"/>
    </Variable>
    <Variable xmi:id="_dWe6viNeEeix8YBRPwNtHg" NameID="d_days_Hand" Label="" Comment="">
      <SensitivityRange xmi:id="_dWe6vyNeEeix8YBRPwNtHg" HighValue="14.0"/>
    </Variable>
    <Variable xmi:id="_dWe6wCNeEeix8YBRQvNtHg" NameID="d_days_fatige" Label="" Comment="">
      <SensitivityRange xmi:id="_dWe6wSNeEeix8YBRQvNtHg" HighValue="10.0"/>
    </Variable>
    <Table xmi:id="_dWe6wiNeEeix8YBRQvNtHg" NameID="Life_Table" Label="" Comment="" LookupMethod="RowColInterpolate" DataProvider="com.treeage.treeagepro.tables.sql.TableProvider" ColumnsCount="2">
      <DataProviderOptions xmi:id="_dWe6wyNeEeix8YBRQvNtHg" key="null_values" value="error"/>
      <DataProviderOptions xmi:id="_dWe6xCNeEeix8YBRQvNtHg" key="update" value="manually"/>
      <DataProviderOptions xmi:id="_dWe6xSNeEeix8YBRRuNtHg" key="idx" value="1.0"/>
      <DataProviderOptions xmi:id="_dWe6xiNeEeix8YBRRuNtHg" key="inc" value="1.0"/>
      <DataProviderOptions xmi:id="_dWe6xyNeEeix8YBRRuNtHg" key="gen_idx" value="false"/>
      <DataProviderOptions xmi:id="_dWe6yCNeEeix8YBRRuNtHg" key="query" value="select * from my_table_name"/>
      <DataProviderOptions xmi:id="_dWe6ySNeEeix8YBRRuNtHg" key="substitute_expression" value=""/>
      <DataProviderOptions xmi:id="_dWe6yiNeEeix8YBRStNtHg" key="save_passsword" value="false"/>
      <DataProviderOptions xmi:id="_dWe6yyNeEeix8YBRStNtHg" key="warn_to_substituting" value="false"/>
      <DataProviderOptions xmi:id="_dWe6zCNeEeix8YBRStNtHg" key="user" value=""/>
      <DataProviderOptions xmi:id="_dWe6zSNeEeix8YBRStNtHg" key="database" value=""/>
      <DataProviderOptions xmi:id="_dWe6ziNeEeix8YBRStNtHg" key="datasource" value="sun.jdbc.odbc.JdbcOdbcDriver"/>
      <Row xmi:id="_dWe6zyNeEeix8YBRTsNtHg" Index="0.0" Values="0.00699 0.005728"/>
      <Row xmi:id="_dWe60CNeEeix8YBRTsNtHg" Index="1.0" Values="4.47E-4 3.73E-4"/>
      <Row xmi:id="_dWe60SNeEeix8YBRTsNtHg" Index="2.0" Values="3.01E-4 2.41E-4"/>
      <Row xmi:id="_dWe60iNeEeix8YBRTsNtHg" Index="3.0" Values="2.33E-4 1.86E-4"/>
      <Row xmi:id="_dWe60yNeEeix8YBRTsNtHg" Index="4.0" Values="1.77E-4 1.5E-4"/>
      <Row xmi:id="_dWe61CNeEeix8YBRUrNtHg" Index="5.0" Values="1.61E-4 1.33E-4"/>
      <Row xmi:id="_dWe61SNeEeix8YBRUrNtHg" Index="6.0" Values="1.5E-4 1.21E-4"/>
      <Row xmi:id="_dWe61iNeEeix8YBRUrNtHg" Index="7.0" Values="1.39E-4 1.12E-4"/>
      <Row xmi:id="_dWe61yNeEeix8YBRUrNtHg" Index="8.0" Values="1.23E-4 1.04E-4"/>
      <Row xmi:id="_dWe62CNeEeix8YBRUrNtHg" Index="9.0" Values="1.05E-4 9.8E-5"/>
      <Row xmi:id="_dWe62SNeEeix8YBRVqNtHg" Index="10.0" Values="9.1E-5 9.4E-5"/>
      <Row xmi:id="_dWe62iNeEeix8YBRVqNtHg" Index="11.0" Values="9.6E-5 9.8E-5"/>
      <Row xmi:id="_dWe62yNeEeix8YBRVqNtHg" Index="12.0" Values="1.35E-4 1.14E-4"/>
      <Row xmi:id="_dWe63CNeEeix8YBRVqNtHg" Index="13.0" Values="2.17E-4 1.43E-4"/>
      <Row xmi:id="_dWe63SNeEeix8YBRVqNtHg" Index="14.0" Values="3.32E-4 1.83E-4"/>
      <Row xmi:id="_dWe63iNeEeix8YBRWpNtHg" Index="15.0" Values="4.56E-4 2.29E-4"/>
      <Row xmi:id="_dWe63yNeEeix8YBRWpNtHg" Index="16.0" Values="5.79E-4 2.74E-4"/>
      <Row xmi:id="_dWe64CNeEeix8YBRWpNtHg" Index="17.0" Values="7.09E-4 3.14E-4"/>
      <Row xmi:id="_dWe64SNeEeix8YBRWpNtHg" Index="18.0" Values="8.43E-4 3.47E-4"/>
      <Row xmi:id="_dWe64iNeEeix8YBRWpNtHg" Index="19.0" Values="9.77E-4 3.74E-4"/>
      <Row xmi:id="_dWe64yNeEeix8YBRXoNtHg" Index="20.0" Values="0.001118 4.02E-4"/>
      <Row xmi:id="_dWe65CNeEeix8YBRXoNtHg" Index="21.0" Values="0.00125 4.31E-4"/>
      <Row xmi:id="_dWe65SNeEeix8YBRXoNtHg" Index="22.0" Values="0.001342 4.58E-4"/>
      <Row xmi:id="_dWe65iNeEeix8YBRXoNtHg" Index="23.0" Values="0.001382 4.82E-4"/>
      <Row xmi:id="_dWe65yNeEeix8YBRXoNtHg" Index="24.0" Values="0.001382 5.04E-4"/>
      <Row xmi:id="_dWe66CNeEeix8YBRYnNtHg" Index="25.0" Values="0.00137 5.27E-4"/>
      <Row xmi:id="_dWe66SNeEeix8YBRYnNtHg" Index="26.0" Values="0.001364 5.51E-4"/>
      <Row xmi:id="_dWe66iNeEeix8YBRYnNtHg" Index="27.0" Values="0.001362 5.75E-4"/>
      <Row xmi:id="_dWe66yNeEeix8YBRYnNtHg" Index="28.0" Values="0.001373 6.02E-4"/>
      <Row xmi:id="_dWe67CNeEeix8YBRYnNtHg" Index="29.0" Values="0.001393 6.3E-4"/>
      <Row xmi:id="_dWe67SNeEeix8YBRZmNtHg" Index="30.0" Values="0.001419 6.62E-4"/>
      <Row xmi:id="_dWe67iNeEeix8YBRZmNtHg" Index="31.0" Values="0.001445 6.99E-4"/>
      <Row xmi:id="_dWe67yNeEeix8YBRZmNtHg" Index="32.0" Values="0.001478 7.39E-4"/>
      <Row xmi:id="_dWe68CNeEeix8YBRZmNtHg" Index="33.0" Values="0.001519 7.8E-4"/>
      <Row xmi:id="_dWe68SNeEeix8YBRZmNtHg" Index="34.0" Values="0.001569 8.27E-4"/>
      <Row xmi:id="_dWe68iNeEeix8YBRalNtHg" Index="35.0" Values="0.001631 8.79E-4"/>
      <Row xmi:id="_dWe68yNeEeix8YBRalNtHg" Index="36.0" Values="0.001709 9.43E-4"/>
      <Row xmi:id="_dWe69CNeEeix8YBRalNtHg" Index="37.0" Values="0.001807 0.00102"/>
      <Row xmi:id="_dWe69SNeEeix8YBRalNtHg" Index="38.0" Values="0.001927 0.001114"/>
      <Row xmi:id="_dWe69iNeEeix8YBRalNtHg" Index="39.0" Values="0.00207 0.001224"/>
      <Row xmi:id="_dWe69yNeEeix8YBRbkNtHg" Index="40.0" Values="0.002234 0.001345"/>
      <Row xmi:id="_dWe6-CNeEeix8YBRbkNtHg" Index="41.0" Values="0.00242 0.001477"/>
      <Row xmi:id="_dWe6-SNeEeix8YBRbkNtHg" Index="42.0" Values="0.002628 0.001624"/>
      <Row xmi:id="_dWe6-iNeEeix8YBRbkNtHg" Index="43.0" Values="0.00286 0.001789"/>
      <Row xmi:id="_dWe6-yNeEeix8YBRbkNtHg" Index="44.0" Values="0.003117 0.001968"/>
      <Row xmi:id="_dWe6_CNeEeix8YBRcjNtHg" Index="45.0" Values="0.003396 0.002161"/>
      <Row xmi:id="_dWe6_SNeEeix8YBRcjNtHg" Index="46.0" Values="0.003703 0.002364"/>
      <Row xmi:id="_dWe6_iNeEeix8YBRcjNtHg" Index="47.0" Values="0.004051 0.002578"/>
      <Row xmi:id="_dWe6_yNeEeix8YBRcjNtHg" Index="48.0" Values="0.004444 0.0028"/>
      <Row xmi:id="_dWe7ACNeEeix8YBRcjNtHg" Index="49.0" Values="0.004878 0.003032"/>
      <Row xmi:id="_dWe7ASNeEeix8YBRdiNtHg" Index="50.0" Values="0.005347 0.003289"/>
      <Row xmi:id="_dWe7AiNeEeix8YBRdiNtHg" Index="51.0" Values="0.005838 0.003559"/>
      <Row xmi:id="_dWe7AyNeEeix8YBRdiNtHg" Index="52.0" Values="0.006337 0.003819"/>
      <Row xmi:id="_dWe7BCNeEeix8YBRdiNtHg" Index="53.0" Values="0.006837 0.004059"/>
      <Row xmi:id="_dWe7BSNeEeix8YBRdiNtHg" Index="54.0" Values="0.007347 0.004296"/>
      <Row xmi:id="_dWe7BiNeEeix8YBRehNtHg" Index="55.0" Values="0.007905 0.004556"/>
      <Row xmi:id="_dWe7ByNeEeix8YBRehNtHg" Index="56.0" Values="0.008508 0.004862"/>
      <Row xmi:id="_dWe7CCNeEeix8YBRehNtHg" Index="57.0" Values="0.009116 0.005222"/>
      <Row xmi:id="_dWe7CSNeEeix8YBRehNtHg" Index="58.0" Values="0.009723 0.005646"/>
      <Row xmi:id="_dWe7CiNeEeix8YBRehNtHg" Index="59.0" Values="0.010354 0.006136"/>
      <Row xmi:id="_dWe7CyNeEeix8YBRfgNtHg" Index="60.0" Values="0.011046 0.006696"/>
      <Row xmi:id="_dWe7DCNeEeix8YBRfgNtHg" Index="61.0" Values="0.011835 0.007315"/>
      <Row xmi:id="_dWe7DSNeEeix8YBRfgNtHg" Index="62.0" Values="0.012728 0.007976"/>
      <Row xmi:id="_dWe7DiNeEeix8YBRfgNtHg" Index="63.0" Values="0.013743 0.008676"/>
      <Row xmi:id="_dWe7DyNeEeix8YBRfgNtHg" Index="64.0" Values="0.014885 0.009435"/>
      <Row xmi:id="_dWe7ECNeEeix8YBRgfNtHg" Index="65.0" Values="0.016182 0.010298"/>
      <Row xmi:id="_dWe7ESNeEeix8YBRgfNtHg" Index="66.0" Values="0.017612 0.011281"/>
      <Row xmi:id="_dWe7EiNeEeix8YBRgfNtHg" Index="67.0" Values="0.019138 0.01237"/>
      <Row xmi:id="_dWe7EyNeEeix8YBRgfNtHg" Index="68.0" Values="0.020752 0.013572"/>
      <Row xmi:id="_dWe7FCNeEeix8YBRgfNtHg" Index="69.0" Values="0.022497 0.014908"/>
      <Row xmi:id="_dWe7FSNeEeix8YBRheNtHg" Index="70.0" Values="0.024488 0.01644"/>
      <Row xmi:id="_dWe7FiNeEeix8YBRheNtHg" Index="71.0" Values="0.026747 0.018162"/>
      <Row xmi:id="_dWe7FyNeEeix8YBRheNtHg" Index="72.0" Values="0.029212 0.020019"/>
      <Row xmi:id="_dWe7GCNeEeix8YBRheNtHg" Index="73.0" Values="0.031885 0.022003"/>
      <Row xmi:id="_dWe7GSNeEeix8YBRheNtHg" Index="74.0" Values="0.034832 0.024173"/>
      <Row xmi:id="_dWe7GiNeEeix8YBRidNtHg" Index="75.0" Values="0.038217 0.026706"/>
      <Row xmi:id="_dWe7GyNeEeix8YBRidNtHg" Index="76.0" Values="0.042059 0.029603"/>
      <Row xmi:id="_dWe7HCNeEeix8YBRidNtHg" Index="77.0" Values="0.046261 0.032718"/>
      <Row xmi:id="_dWe7HSNeEeix8YBRidNtHg" Index="78.0" Values="0.050826 0.036034"/>
      <Row xmi:id="_dWe7HiNeEeix8YBRidNtHg" Index="79.0" Values="0.055865 0.039683"/>
      <Row xmi:id="_dWe7HyNeEeix8YBRjcNtHg" Index="80.0" Values="0.06162 0.043899"/>
      <Row xmi:id="_dWe7ICNeEeix8YBRjcNtHg" Index="81.0" Values="0.068153 0.048807"/>
      <Row xmi:id="_dWe7ISNeEeix8YBRjcNtHg" Index="82.0" Values="0.075349 0.054374"/>
      <Row xmi:id="_dWe7IiNeEeix8YBRjcNtHg" Index="83.0" Values="0.08323 0.060661"/>
      <Row xmi:id="_dWe7IyNeEeix8YBRjcNtHg" Index="84.0" Values="0.091933 0.067751"/>
      <Row xmi:id="_dWe7JCNeEeix8YBRkbNtHg" Index="85.0" Values="0.101625 0.075729"/>
      <Row xmi:id="_dWe7JSNeEeix8YBRkbNtHg" Index="86.0" Values="0.112448 0.084673"/>
      <Row xmi:id="_dWe7JiNeEeix8YBRkbNtHg" Index="87.0" Values="0.124502 0.094645"/>
      <Row xmi:id="_dWe7JyNeEeix8YBRkbNtHg" Index="88.0" Values="0.137837 0.105694"/>
      <Row xmi:id="_dWe7KCNeEeix8YBRkbNtHg" Index="89.0" Values="0.152458 0.117853"/>
      <Row xmi:id="_dWe7KSNeEeix8YBRlaNtHg" Index="90.0" Values="0.168352 0.131146"/>
      <Row xmi:id="_dWe7KiNeEeix8YBRlaNtHg" Index="91.0" Values="0.185486 0.145585"/>
      <Row xmi:id="_dWe7KyNeEeix8YBRlaNtHg" Index="92.0" Values="0.203817 0.161175"/>
      <Row xmi:id="_dWe7LCNeEeix8YBRlaNtHg" Index="93.0" Values="0.223298 0.17791"/>
      <Row xmi:id="_dWe7LSNeEeix8YBRlaNtHg" Index="94.0" Values="0.243867 0.195774"/>
      <Row xmi:id="_dWe7LiNeEeix8YBRmZNtHg" Index="95.0" Values="0.264277 0.213849"/>
      <Row xmi:id="_dWe7LyNeEeix8YBRmZNtHg" Index="96.0" Values="0.284168 0.231865"/>
      <Row xmi:id="_dWe7MCNeEeix8YBRmZNtHg" Index="97.0" Values="0.303164 0.249525"/>
      <Row xmi:id="_dWe7MSNeEeix8YBRmZNtHg" Index="98.0" Values="0.320876 0.266514"/>
      <Row xmi:id="_dWe7MiNeEeix8YBRmZNtHg" Index="99.0" Values="0.336919 0.282504"/>
      <Row xmi:id="_dWe7MyNeEeix8YBRnYNtHg" Index="100.0" Values="0.353765 0.299455"/>
      <Row xmi:id="_dWe7NCNeEeix8YBRnYNtHg" Index="101.0" Values="0.371454 0.317422"/>
      <Row xmi:id="_dWe7NSNeEeix8YBRnYNtHg" Index="102.0" Values="0.390026 0.336467"/>
      <Row xmi:id="_dWe7NiNeEeix8YBRnYNtHg" Index="103.0" Values="0.409528 0.356655"/>
      <Row xmi:id="_dWe7NyNeEeix8YBRnYNtHg" Index="104.0" Values="0.430004 0.378055"/>
      <Row xmi:id="_dWe7OCNeEeix8YBRoXNtHg" Index="105.0" Values="0.451504 0.400738"/>
      <Row xmi:id="_dWe7OSNeEeix8YBRoXNtHg" Index="106.0" Values="0.474079 0.424782"/>
      <Row xmi:id="_dWe7OiNeEeix8YBRoXNtHg" Index="107.0" Values="0.497783 0.450269"/>
      <Row xmi:id="_dWe7OyNeEeix8YBRoXNtHg" Index="108.0" Values="0.522673 0.477285"/>
      <Row xmi:id="_dWe7PCNeEeix8YBRoXNtHg" Index="109.0" Values="0.548806 0.505922"/>
      <Row xmi:id="_dWe7PSNeEeix8YBRpWNtHg" Index="110.0" Values="0.576246 0.536278"/>
      <Row xmi:id="_dWe7PiNeEeix8YBRpWNtHg" Index="111.0" Values="0.605059 0.568454"/>
      <Row xmi:id="_dWe7PyNeEeix8YBRpWNtHg" Index="112.0" Values="0.635312 0.602561"/>
      <Row xmi:id="_dWe7QCNeEeix8YBRpWNtHg" Index="113.0" Values="0.667077 0.638715"/>
      <Row xmi:id="_dWe7QSNeEeix8YBRpWNtHg" Index="114.0" Values="0.700431 0.677038"/>
      <Row xmi:id="_dWe7QiNeEeix8YBRqVNtHg" Index="115.0" Values="0.735453 0.71766"/>
      <Row xmi:id="_dWe7QyNeEeix8YBRqVNtHg" Index="116.0" Values="0.772225 0.76072"/>
      <Row xmi:id="_dWe7RCNeEeix8YBRqVNtHg" Index="117.0" Values="0.810837 0.806363"/>
      <Row xmi:id="_dWe7RSNeEeix8YBRqVNtHg" Index="118.0" Values="0.851378 0.851378"/>
      <Row xmi:id="_dWe7RiNeEeix8YBRqVNtHg" Index="119.0" Values="0.893947 0.893947"/>
      <ColumnLabel>Male</ColumnLabel>
      <ColumnLabel>Female</ColumnLabel>
      <ColumnLabel>Value 3</ColumnLabel>
    </Table>
    <CategoriesRoot xmi:id="_dWe7RyNeEeix8YBRrUNtHg"/>
    <PreferenceSet xmi:id="_FSvCwCqlEei1bLqDE73lHQ" NameID="Pref. set 1">
      <Preference xmi:id="_FSvCwSqlEei1bLqDE73lHQ" Name="locale" Value="en_US"/>
      <Preference xmi:id="_FSvCwiqlEei1bLqDE73lHQ" Name="useCustomRegionalNumericSettings" Value="false"/>
      <Preference xmi:id="_FSvCwyqlEei1bLqDE73lHQ" Name="calcType" Value="ct_costEff"/>
      <Preference xmi:id="_FSvCxCqlEei1bLqDF63lHQ" Name="ceCostPayoff" Value="2"/>
      <Preference xmi:id="_FSvCxSqlEei1bLqDF63lHQ" Name="ceEffPayoff" Value="1"/>
      <Preference xmi:id="_FSvCxiqlEei1bLqDF63lHQ" Name="mainPayoff" Value="3"/>
      <Preference xmi:id="_FSvCxyqlEei1bLqDF63lHQ" Name="optType3" Value="opt_high"/>
      <Preference xmi:id="_FSvCyCqlEei1bLqDF63lHQ" Name="1saWay0" Value="HR"/>
      <Preference xmi:id="_FSvCySqlEei1bLqDG53lHQ" Name="sens3WayVariable3" Value="age,lambda_placebo_survival,lambda_Regorafenib_survival,gamma_placebo_survival,gamma_Regorafenib_survival,T,HR,gamma_placebo_progress,lambda_placebo_progress,gamma_Regorafenib_progress,lambda_Regorafenib_progress,u_Base,u_progress,c_Regorafenib,r,p_hypertension_reg,p_hand_reg,p_fatigue_reg,p_diarrhea_reg,p_hypertension_pla,c_hypertension,c_Hand,c_diarrhea,du_Hand,du_fatige,du_diarrhea,p_hand_pla,p_fatigue_pla"/>
      <Preference xmi:id="_FSvCyiqlEei1bLqDG53lHQ" Name="monteNumVOISamples" Value="0"/>
      <Preference xmi:id="_FSvCyyqlEei1bLqDG53lHQ" Name="monteNumSamples" Value="1000"/>
      <Preference xmi:id="_FSvCzCqlEei1bLqDG53lHQ" Name="monteNumTrials" Value="10000"/>
      <Preference xmi:id="_FSvCzSqlEei1bLqDG53lHQ" Name="monteRunParallelTrials" Value="false"/>
      <Preference xmi:id="_FSvCziqlEei1bLqDH43lHQ" Name="numberOfEnabledPayoffs" Value="2"/>
      <Preference xmi:id="_FSvCzyqlEei1bLqDH43lHQ" Name="monteRunTrials" Value="true"/>
      <Preference xmi:id="_FSvC0CqlEei1bLqDH43lHQ" Name="monteRunTrialSets" Value="false"/>
      <Preference xmi:id="_FSvC0SqlEei1bLqDH43lHQ" Name="monteSumTrialSets" Value="false"/>
      <Preference xmi:id="_FSvC0iqlEei1bLqDH43lHQ" Name="markovDefaultTerminationCondition" Value="_STAGE = T"/>
    </PreferenceSet>
  </tree:Tree>
  <notation:Diagram xmi:id="_dWe7WyNeEeix8YBRvQNtHg" type="TreeDocument" element="#_dWe5MCNeEeix8YBRA_NtHg" measurementUnit="Himetric">
    <children xmi:id="_dWe7XCNeEeix8YBRvQNtHg" type="TreeDocument_Tree">
      <children xmi:id="_dWe7XSNeEeix8YBRvQNtHg" type="DecisionNode" element="#_dWe5MSNeEeix8YBRA_NtHg">
        <children xmi:id="_dWe7XiNeEeix8YBRvQNtHg" type="TreeNode_Label"/>
        <children xmi:id="_dWe7XyNeEeix8YBRvQNtHg" type="TreeNode_Probability"/>
        <children xmi:id="_dWe7YCNeEeix8YBRwPNtHg" type="TreeNode_Variables"/>
        <styles xsi:type="notation:ShapeStyle" xmi:id="_dWe7YSNeEeix8YBRwPNtHg" fontName="Segoe UI" lineColor="0"/>
      </children>
      <children xmi:id="_dWe7YiNeEeix8YBRwPNtHg" type="MarkovNode" element="#_dWe5uCNeEeix8YBRbkNtHg">
        <children xmi:id="_dWe7YyNeEeix8YBRwPNtHg" type="TreeNode_Label"/>
        <children xmi:id="_dWe7ZCNeEeix8YBRwPNtHg" type="TreeNode_Probability"/>
        <children xmi:id="_dWe7ZSNeEeix8YBRxONtHg" type="TreeNode_Variables"/>
        <styles xsi:type="notation:ShapeStyle" xmi:id="_dWe7ZiNeEeix8YBRxONtHg" fontName="Segoe UI" lineColor="0"/>
      </children>
      <children xmi:id="_dWe7ZyNeEeix8YBRxONtHg" type="MarkovNode" element="#_dWe5VSNeEeix8YBRH4NtHg">
        <children xmi:id="_dWe7aCNeEeix8YBRxONtHg" type="TreeNode_Label"/>
        <children xmi:id="_dWe7aSNeEeix8YBRxONtHg" type="TreeNode_Probability"/>
        <children xmi:id="_dWe7aiNeEeix8YBRyNNtHg" type="TreeNode_Variables"/>
        <styles xsi:type="notation:ShapeStyle" xmi:id="_dWe7ayNeEeix8YBRyNNtHg" fontName="Segoe UI" lineColor="0"/>
      </children>
      <children xmi:id="_dWe7bSNeEeix8YBRyNNtHg" type="TerminalNode" element="#_dWe5qiNeEeix8YBRYnNtHg">
        <children xmi:id="_dWe7biNeEeix8YBRyNNtHg" type="TreeNode_Label"/>
        <children xmi:id="_dWe7byNeEeix8YBRzMNtHg" type="TreeNode_Probability"/>
        <children xmi:id="_dWe7cCNeEeix8YBRzMNtHg" type="TreeNode_Variables"/>
        <styles xsi:type="notation:ShapeStyle" xmi:id="_dWe7cSNeEeix8YBRzMNtHg" fontName="Segoe UI" lineColor="0"/>
      </children>
      <children xmi:id="_dWe7ciNeEeix8YBRzMNtHg" type="ChanceNode" element="#_dWe5ViNeEeix8YBRH4NtHg">
        <children xmi:id="_dWe7cyNeEeix8YBRzMNtHg" type="TreeNode_Label"/>
        <children xmi:id="_dWe7dCNeEeix8YBR0LNtHg" type="TreeNode_Probability"/>
        <children xmi:id="_dWe7dSNeEeix8YBR0LNtHg" type="TreeNode_Variables"/>
        <styles xsi:type="notation:ShapeStyle" xmi:id="_dWe7diNeEeix8YBR0LNtHg" fontName="Segoe UI" lineColor="0"/>
      </children>
      <children xmi:id="_dWe7dyNeEeix8YBR0LNtHg" type="TerminalNode" element="#_dWe5giNeEeix8YBRQvNtHg">
        <children xmi:id="_dWe7eCNeEeix8YBR0LNtHg" type="TreeNode_Label"/>
        <children xmi:id="_dWe7eSNeEeix8YBR1KNtHg" type="TreeNode_Probability"/>
        <children xmi:id="_dWe7eiNeEeix8YBR1KNtHg" type="TreeNode_Variables"/>
        <styles xsi:type="notation:ShapeStyle" xmi:id="_dWe7eyNeEeix8YBR1KNtHg" fontName="Segoe UI" lineColor="0"/>
      </children>
      <children xmi:id="_dWe7fCNeEeix8YBR1KNtHg" type="ChanceNode" element="#_dWe5ZSNeEeix8YBRK1NtHg">
        <children xmi:id="_dWe7fSNeEeix8YBR1KNtHg" type="TreeNode_Label"/>
        <children xmi:id="_dWe7fiNeEeix8YBR2JNtHg" type="TreeNode_Probability"/>
        <children xmi:id="_dWe7fyNeEeix8YBR2JNtHg" type="TreeNode_Variables"/>
        <styles xsi:type="notation:ShapeStyle" xmi:id="_dWe7gCNeEeix8YBR2JNtHg" fontName="Segoe UI" lineColor="0"/>
      </children>
      <children xmi:id="_dWe7gSNeEeix8YBR2JNtHg" type="ChanceNode" element="#_dWe5mSNeEeix8YBRVqNtHg">
        <children xmi:id="_dWe7giNeEeix8YBR2JNtHg" type="TreeNode_Label"/>
        <children xmi:id="_dWe7gyNeEeix8YBR3INtHg" type="TreeNode_Probability"/>
        <children xmi:id="_dWe7hCNeEeix8YBR3INtHg" type="TreeNode_Variables"/>
        <styles xsi:type="notation:ShapeStyle" xmi:id="_dWe7hSNeEeix8YBR3INtHg" fontName="Segoe UI" lineColor="0"/>
      </children>
      <children xmi:id="_dWe7hiNeEeix8YBR3INtHg" type="TerminalNode" element="#_dWe5fyNeEeix8YBRPwNtHg">
        <children xmi:id="_dWe7hyNeEeix8YBR3INtHg" type="TreeNode_Label"/>
        <children xmi:id="_dWe7iCNeEeix8YBR4HNtHg" type="TreeNode_Probability"/>
        <children xmi:id="_dWe7iSNeEeix8YBR4HNtHg" type="TreeNode_Variables"/>
        <styles xsi:type="notation:ShapeStyle" xmi:id="_dWe7iiNeEeix8YBR4HNtHg" fontName="Segoe UI" lineColor="0"/>
      </children>
      <children xmi:id="_dWe7iyNeEeix8YBR4HNtHg" type="TerminalNode" element="#_dWe5pyNeEeix8YBRXoNtHg">
        <children xmi:id="_dWe7jCNeEeix8YBR4HNtHg" type="TreeNode_Label"/>
        <children xmi:id="_dWe7jSNeEeix8YBR5GNtHg" type="TreeNode_Probability"/>
        <children xmi:id="_dWe7jiNeEeix8YBR5GNtHg" type="TreeNode_Variables"/>
        <styles xsi:type="notation:ShapeStyle" xmi:id="_dWe7jyNeEeix8YBR5GNtHg" fontName="Segoe UI" lineColor="0"/>
      </children>
      <children xmi:id="_dWe7kCNeEeix8YBR5GNtHg" type="TerminalNode" element="#_dWe5pCNeEeix8YBRXoNtHg">
        <children xmi:id="_dWe7kSNeEeix8YBR5GNtHg" type="TreeNode_Label"/>
        <children xmi:id="_dWe7kiNeEeix8YBR6FNtHg" type="TreeNode_Probability"/>
        <children xmi:id="_dWe7kyNeEeix8YBR6FNtHg" type="TreeNode_Variables"/>
        <styles xsi:type="notation:ShapeStyle" xmi:id="_dWe7lCNeEeix8YBR6FNtHg" fontName="Segoe UI" lineColor="0"/>
      </children>
      <children xmi:id="_dWe7lSNeEeix8YBR6FNtHg" type="TerminalNode" element="#_dWe6CSNeEeix8YBRrUNtHg">
        <children xmi:id="_dWe7liNeEeix8YBR6FNtHg" type="TreeNode_Label"/>
        <children xmi:id="_dWe7lyNeEeix8YBR7ENtHg" type="TreeNode_Probability"/>
        <children xmi:id="_dWe7mCNeEeix8YBR7ENtHg" type="TreeNode_Variables"/>
        <styles xsi:type="notation:ShapeStyle" xmi:id="_dWe7mSNeEeix8YBR7ENtHg" fontName="Segoe UI" lineColor="0"/>
      </children>
      <children xmi:id="_dWe7miNeEeix8YBR7ENtHg" type="ChanceNode" element="#_dWe5-CNeEeix8YBRoXNtHg">
        <children xmi:id="_dWe7myNeEeix8YBR7ENtHg" type="TreeNode_Label"/>
        <children xmi:id="_dWe7nCNeEeix8YBR8DNtHg" type="TreeNode_Probability"/>
        <children xmi:id="_dWe7nSNeEeix8YBR8DNtHg" type="TreeNode_Variables"/>
        <styles xsi:type="notation:ShapeStyle" xmi:id="_dWe7niNeEeix8YBR8DNtHg" fontName="Segoe UI" lineColor="0"/>
      </children>
      <children xmi:id="_dWe7nyNeEeix8YBR8DNtHg" type="TerminalNode" element="#_dWe6BiNeEeix8YBRqVNtHg">
        <children xmi:id="_dWe7oCNeEeix8YBR8DNtHg" type="TreeNode_Label"/>
        <children xmi:id="_dWe7oSNeEeix8YBR9CNtHg" type="TreeNode_Probability"/>
        <children xmi:id="_dWe7oiNeEeix8YBR9CNtHg" type="TreeNode_Variables"/>
        <styles xsi:type="notation:ShapeStyle" xmi:id="_dWe7oyNeEeix8YBR9CNtHg" fontName="Segoe UI" lineColor="0"/>
      </children>
      <children xmi:id="_dWe7pCNeEeix8YBR9CNtHg" type="TerminalNode" element="#_dWe6AyNeEeix8YBRqVNtHg">
        <children xmi:id="_dWe7pSNeEeix8YBR9CNtHg" type="TreeNode_Label"/>
        <children xmi:id="_dWe7piNeEeix8YBR-BNtHg" type="TreeNode_Probability"/>
        <children xmi:id="_dWe7pyNeEeix8YBR-BNtHg" type="TreeNode_Variables"/>
        <styles xsi:type="notation:ShapeStyle" xmi:id="_dWe7qCNeEeix8YBR-BNtHg" fontName="Segoe UI" lineColor="0"/>
      </children>
      <children xmi:id="_dWe7qSNeEeix8YBR-BNtHg" type="ChanceNode" element="#_dWe5hSNeEeix8YBRRuNtHg">
        <children xmi:id="_dWe7qiNeEeix8YBR-BNtHg" type="TreeNode_Label"/>
        <children xmi:id="_dWe7qyNeEeix8YBR_ANtHg" type="TreeNode_Probability"/>
        <children xmi:id="_dWe7rCNeEeix8YBR_ANtHg" type="TreeNode_Variables"/>
        <styles xsi:type="notation:ShapeStyle" xmi:id="_dWguYCNeEeix8YBR_ANtHg" fontName="Segoe UI" lineColor="0"/>
      </children>
      <children xmi:id="_dWguYSNeEeix8YBR_ANtHg" type="ChanceNode" element="#_dWe55CNeEeix8YBRkbNtHg">
        <children xmi:id="_dWguYiNeEeix8YBR_ANtHg" type="TreeNode_Label"/>
        <children xmi:id="_dWguYyNeEeix8YBRA_NtHg" type="TreeNode_Probability"/>
        <children xmi:id="_dWguZCNeEeix8YBRA_NtHg" type="TreeNode_Variables"/>
        <styles xsi:type="notation:ShapeStyle" xmi:id="_dWguZSNeEeix8YBRA_NtHg" fontName="Segoe UI" lineColor="0"/>
      </children>
      <children xmi:id="_dWguZiNeEeix8YBRA_NtHg" type="TerminalNode" element="#_dWe5liNeEeix8YBRUrNtHg">
        <children xmi:id="_dWguZyNeEeix8YBRA_NtHg" type="TreeNode_Label"/>
        <children xmi:id="_dWguaCNeEeix8YBRB-NtHg" type="TreeNode_Probability"/>
        <children xmi:id="_dWguaSNeEeix8YBRB-NtHg" type="TreeNode_Variables"/>
        <styles xsi:type="notation:ShapeStyle" xmi:id="_dWguaiNeEeix8YBRB-NtHg" fontName="Segoe UI" lineColor="0"/>
      </children>
      <children xmi:id="_dWguayNeEeix8YBRB-NtHg" type="TerminalNode" element="#_dWe5kCNeEeix8YBRTsNtHg">
        <children xmi:id="_dWgubCNeEeix8YBRB-NtHg" type="TreeNode_Label"/>
        <children xmi:id="_dWgubSNeEeix8YBRC9NtHg" type="TreeNode_Probability"/>
        <children xmi:id="_dWgubiNeEeix8YBRC9NtHg" type="TreeNode_Variables"/>
        <styles xsi:type="notation:ShapeStyle" xmi:id="_dWgubyNeEeix8YBRC9NtHg" fontName="Segoe UI" lineColor="0"/>
      </children>
      <children xmi:id="_dWgucCNeEeix8YBRC9NtHg" type="TerminalNode" element="#_dWe5kyNeEeix8YBRTsNtHg">
        <children xmi:id="_dWgucSNeEeix8YBRC9NtHg" type="TreeNode_Label"/>
        <children xmi:id="_dWguciNeEeix8YBRD8NtHg" type="TreeNode_Probability"/>
        <children xmi:id="_dWgucyNeEeix8YBRD8NtHg" type="TreeNode_Variables"/>
        <styles xsi:type="notation:ShapeStyle" xmi:id="_dWgudCNeEeix8YBRD8NtHg" fontName="Segoe UI" lineColor="0"/>
      </children>
      <children xmi:id="_dWgudSNeEeix8YBRD8NtHg" type="TerminalNode" element="#_dWe5ayNeEeix8YBRL0NtHg">
        <children xmi:id="_dWgudiNeEeix8YBRD8NtHg" type="TreeNode_Label"/>
        <children xmi:id="_dWgudyNeEeix8YBRE7NtHg" type="TreeNode_Probability"/>
        <children xmi:id="_dWgueCNeEeix8YBRE7NtHg" type="TreeNode_Variables"/>
        <styles xsi:type="notation:ShapeStyle" xmi:id="_dWgueSNeEeix8YBRE7NtHg" fontName="Segoe UI" lineColor="0"/>
      </children>
      <children xmi:id="_dWgueiNeEeix8YBRE7NtHg" type="TerminalNode" element="#_dWe5aCNeEeix8YBRL0NtHg">
        <children xmi:id="_dWgueyNeEeix8YBRE7NtHg" type="TreeNode_Label"/>
        <children xmi:id="_dWgufCNeEeix8YBRF6NtHg" type="TreeNode_Probability"/>
        <children xmi:id="_dWgufSNeEeix8YBRF6NtHg" type="TreeNode_Variables"/>
        <styles xsi:type="notation:ShapeStyle" xmi:id="_dWgufiNeEeix8YBRF6NtHg" fontName="Segoe UI" lineColor="0"/>
      </children>
      <children xmi:id="_dWgufyNeEeix8YBRF6NtHg" type="TerminalNode" element="#_dWe5cCNeEeix8YBRMzNtHg">
        <children xmi:id="_dWgugCNeEeix8YBRF6NtHg" type="TreeNode_Label"/>
        <children xmi:id="_dWgugSNeEeix8YBRG5NtHg" type="TreeNode_Probability"/>
        <children xmi:id="_dWgugiNeEeix8YBRG5NtHg" type="TreeNode_Variables"/>
        <styles xsi:type="notation:ShapeStyle" xmi:id="_dWgugyNeEeix8YBRG5NtHg" fontName="Segoe UI" lineColor="0"/>
      </children>
      <children xmi:id="_dWguhCNeEeix8YBRG5NtHg" type="TerminalNode" element="#_dWe5dSNeEeix8YBRNyNtHg">
        <children xmi:id="_dWguhSNeEeix8YBRG5NtHg" type="TreeNode_Label"/>
        <children xmi:id="_dWguhiNeEeix8YBRH4NtHg" type="TreeNode_Probability"/>
        <children xmi:id="_dWguhyNeEeix8YBRH4NtHg" type="TreeNode_Variables"/>
        <styles xsi:type="notation:ShapeStyle" xmi:id="_dWguiCNeEeix8YBRH4NtHg" fontName="Segoe UI" lineColor="0"/>
      </children>
      <children xmi:id="_dWguiSNeEeix8YBRH4NtHg" type="TerminalNode" element="#_dWe5eiNeEeix8YBROxNtHg">
        <children xmi:id="_dWguiiNeEeix8YBRH4NtHg" type="TreeNode_Label"/>
        <children xmi:id="_dWguiyNeEeix8YBRI3NtHg" type="TreeNode_Probability"/>
        <children xmi:id="_dWgujCNeEeix8YBRI3NtHg" type="TreeNode_Variables"/>
        <styles xsi:type="notation:ShapeStyle" xmi:id="_dWgujSNeEeix8YBRI3NtHg" fontName="Segoe UI" lineColor="0"/>
      </children>
      <children xmi:id="_dWgujiNeEeix8YBRI3NtHg" type="TerminalNode" element="#_dWe59SNeEeix8YBRnYNtHg">
        <children xmi:id="_dWgujyNeEeix8YBRI3NtHg" type="TreeNode_Label"/>
        <children xmi:id="_dWgukCNeEeix8YBRJ2NtHg" type="TreeNode_Probability"/>
        <children xmi:id="_dWgukSNeEeix8YBRJ2NtHg" type="TreeNode_Variables"/>
        <styles xsi:type="notation:ShapeStyle" xmi:id="_dWgukiNeEeix8YBRJ2NtHg" fontName="Segoe UI" lineColor="0"/>
      </children>
      <children xmi:id="_dWgukyNeEeix8YBRJ2NtHg" type="TerminalNode" element="#_dWe57yNeEeix8YBRmZNtHg">
        <children xmi:id="_dWgulCNeEeix8YBRJ2NtHg" type="TreeNode_Label"/>
        <children xmi:id="_dWgulSNeEeix8YBRK1NtHg" type="TreeNode_Probability"/>
        <children xmi:id="_dWguliNeEeix8YBRK1NtHg" type="TreeNode_Variables"/>
        <styles xsi:type="notation:ShapeStyle" xmi:id="_dWgulyNeEeix8YBRK1NtHg" fontName="Segoe UI" lineColor="0"/>
      </children>
      <children xmi:id="_dWgumCNeEeix8YBRK1NtHg" type="TerminalNode" element="#_dWe58iNeEeix8YBRmZNtHg">
        <children xmi:id="_dWgumSNeEeix8YBRK1NtHg" type="TreeNode_Label"/>
        <children xmi:id="_dWgumiNeEeix8YBRL0NtHg" type="TreeNode_Probability"/>
        <children xmi:id="_dWgumyNeEeix8YBRL0NtHg" type="TreeNode_Variables"/>
        <styles xsi:type="notation:ShapeStyle" xmi:id="_dWgunCNeEeix8YBRL0NtHg" fontName="Segoe UI" lineColor="0"/>
      </children>
      <children xmi:id="_dWgunSNeEeix8YBRL0NtHg" type="ChanceNode" element="#_dWe5uSNeEeix8YBRbkNtHg">
        <children xmi:id="_dWguniNeEeix8YBRL0NtHg" type="TreeNode_Label"/>
        <children xmi:id="_dWgunyNeEeix8YBRMzNtHg" type="TreeNode_Probability"/>
        <children xmi:id="_dWguoCNeEeix8YBRMzNtHg" type="TreeNode_Variables"/>
        <styles xsi:type="notation:ShapeStyle" xmi:id="_dWguoSNeEeix8YBRMzNtHg" fontName="Segoe UI" lineColor="0"/>
      </children>
      <children xmi:id="_dWguoiNeEeix8YBRMzNtHg" type="TerminalNode" element="#_dWe54SNeEeix8YBRjcNtHg">
        <children xmi:id="_dWguoyNeEeix8YBRMzNtHg" type="TreeNode_Label"/>
        <children xmi:id="_dWgupCNeEeix8YBRNyNtHg" type="TreeNode_Probability"/>
        <children xmi:id="_dWgupSNeEeix8YBRNyNtHg" type="TreeNode_Variables"/>
        <styles xsi:type="notation:ShapeStyle" xmi:id="_dWgupiNeEeix8YBRNyNtHg" fontName="Segoe UI" lineColor="0"/>
      </children>
      <children xmi:id="_dWgupyNeEeix8YBRNyNtHg" type="ChanceNode" element="#_dWe5xCNeEeix8YBRdiNtHg">
        <children xmi:id="_dWguqCNeEeix8YBRNyNtHg" type="TreeNode_Label"/>
        <children xmi:id="_dWguqSNeEeix8YBROxNtHg" type="TreeNode_Probability"/>
        <children xmi:id="_dWguqiNeEeix8YBROxNtHg" type="TreeNode_Variables"/>
        <styles xsi:type="notation:ShapeStyle" xmi:id="_dWguqyNeEeix8YBROxNtHg" fontName="Segoe UI" lineColor="0"/>
      </children>
      <children xmi:id="_dWgurCNeEeix8YBROxNtHg" type="TerminalNode" element="#_dWe53iNeEeix8YBRidNtHg">
        <children xmi:id="_dWgurSNeEeix8YBROxNtHg" type="TreeNode_Label"/>
        <children xmi:id="_dWguriNeEeix8YBRPwNtHg" type="TreeNode_Probability"/>
        <children xmi:id="_dWguryNeEeix8YBRPwNtHg" type="TreeNode_Variables"/>
        <styles xsi:type="notation:ShapeStyle" xmi:id="_dWgusCNeEeix8YBRPwNtHg" fontName="Segoe UI" lineColor="0"/>
      </children>
      <children xmi:id="_dWgusSNeEeix8YBRPwNtHg" type="TerminalNode" element="#_dWe5yiNeEeix8YBRehNtHg">
        <children xmi:id="_dWgusiNeEeix8YBRPwNtHg" type="TreeNode_Label"/>
        <children xmi:id="_dWgusyNeEeix8YBRQvNtHg" type="TreeNode_Probability"/>
        <children xmi:id="_dWgutCNeEeix8YBRQvNtHg" type="TreeNode_Variables"/>
        <styles xsi:type="notation:ShapeStyle" xmi:id="_dWgutSNeEeix8YBRQvNtHg" fontName="Segoe UI" lineColor="0"/>
      </children>
      <children xmi:id="_dWgutiNeEeix8YBRQvNtHg" type="TerminalNode" element="#_dWe5xyNeEeix8YBRehNtHg">
        <children xmi:id="_dWgutyNeEeix8YBRQvNtHg" type="TreeNode_Label"/>
        <children xmi:id="_dWguuCNeEeix8YBRRuNtHg" type="TreeNode_Probability"/>
        <children xmi:id="_dWguuSNeEeix8YBRRuNtHg" type="TreeNode_Variables"/>
        <styles xsi:type="notation:ShapeStyle" xmi:id="_dWguuiNeEeix8YBRRuNtHg" fontName="Segoe UI" lineColor="0"/>
      </children>
      <children xmi:id="_dWguuyNeEeix8YBRRuNtHg" type="TerminalNode" element="#_dWe5zyNeEeix8YBRfgNtHg">
        <children xmi:id="_dWguvCNeEeix8YBRRuNtHg" type="TreeNode_Label"/>
        <children xmi:id="_dWguvSNeEeix8YBRStNtHg" type="TreeNode_Probability"/>
        <children xmi:id="_dWguviNeEeix8YBRStNtHg" type="TreeNode_Variables"/>
        <styles xsi:type="notation:ShapeStyle" xmi:id="_dWguvyNeEeix8YBRStNtHg" fontName="Segoe UI" lineColor="0"/>
      </children>
      <children xmi:id="_dWguwCNeEeix8YBRStNtHg" type="TerminalNode" element="#_dWe51CNeEeix8YBRgfNtHg">
        <children xmi:id="_dWguwSNeEeix8YBRStNtHg" type="TreeNode_Label"/>
        <children xmi:id="_dWguwiNeEeix8YBRTsNtHg" type="TreeNode_Probability"/>
        <children xmi:id="_dWguwyNeEeix8YBRTsNtHg" type="TreeNode_Variables"/>
        <styles xsi:type="notation:ShapeStyle" xmi:id="_dWguxCNeEeix8YBRTsNtHg" fontName="Segoe UI" lineColor="0"/>
      </children>
      <children xmi:id="_dWguxSNeEeix8YBRTsNtHg" type="TerminalNode" element="#_dWe52SNeEeix8YBRheNtHg">
        <children xmi:id="_dWguxiNeEeix8YBRTsNtHg" type="TreeNode_Label"/>
        <children xmi:id="_dWguxyNeEeix8YBRUrNtHg" type="TreeNode_Probability"/>
        <children xmi:id="_dWguyCNeEeix8YBRUrNtHg" type="TreeNode_Variables"/>
        <styles xsi:type="notation:ShapeStyle" xmi:id="_dWguySNeEeix8YBRUrNtHg" fontName="Segoe UI" lineColor="0"/>
      </children>
      <styles xsi:type="notation:ShapeStyle" xmi:id="_dWguyiNeEeix8YBRUrNtHg" fontName="Segoe UI" lineColor="0"/>
      <layoutConstraint xsi:type="notation:Bounds" xmi:id="_dWguyyNeEeix8YBRUrNtHg"/>
    </children>
    <children xmi:id="_dWguzCNeEeix8YBRVqNtHg" type="TreeExpectedValues">
      <children xsi:type="notation:Shape" xmi:id="_dWguzSNeEeix8YBRVqNtHg" type="ExpectedValue" element="#_dWe7XSNeEeix8YBRvQNtHg" fontName="Segoe UI" description="Text" lineColor="0">
        <children xsi:type="notation:BasicDecorationNode" xmi:id="_dWguziNeEeix8YBRVqNtHg" type="DiagramName"/>
        <children xsi:type="notation:BasicDecorationNode" xmi:id="_dWguzyNeEeix8YBRVqNtHg" type="Description"/>
        <layoutConstraint xsi:type="notation:Bounds" xmi:id="_dWgu0CNeEeix8YBRVqNtHg" x="132" y="-186"/>
      </children>
      <children xsi:type="notation:Shape" xmi:id="_dWgu0SNeEeix8YBRWpNtHg" type="ExpectedValue" element="#_dWe7YiNeEeix8YBRwPNtHg" fontName="Segoe UI" description="Text" lineColor="0">
        <children xsi:type="notation:BasicDecorationNode" xmi:id="_dWgu0iNeEeix8YBRWpNtHg" type="DiagramName"/>
        <children xsi:type="notation:BasicDecorationNode" xmi:id="_dWgu0yNeEeix8YBRWpNtHg" type="Description"/>
        <layoutConstraint xsi:type="notation:Bounds" xmi:id="_dWgu1CNeEeix8YBRWpNtHg" x="105" y="-149"/>
      </children>
      <children xsi:type="notation:Shape" xmi:id="_dWgu1SNeEeix8YBRWpNtHg" type="ExpectedValue" element="#_dWe7ZyNeEeix8YBRxONtHg" fontName="Segoe UI" description="Text" lineColor="0">
        <children xsi:type="notation:BasicDecorationNode" xmi:id="_dWgu1iNeEeix8YBRXoNtHg" type="DiagramName"/>
        <children xsi:type="notation:BasicDecorationNode" xmi:id="_dWgu1yNeEeix8YBRXoNtHg" type="Description"/>
        <layoutConstraint xsi:type="notation:Bounds" xmi:id="_dWgu2CNeEeix8YBRXoNtHg" x="105" y="-149"/>
      </children>
      <children xsi:type="notation:Shape" xmi:id="_dWgu2SNeEeix8YBRXoNtHg" type="ExpectedValue" element="#_dWe7bSNeEeix8YBRyNNtHg" fontName="Segoe UI" description="Text" lineColor="0">
        <children xsi:type="notation:BasicDecorationNode" xmi:id="_dWgu2iNeEeix8YBRXoNtHg" type="DiagramName"/>
        <children xsi:type="notation:BasicDecorationNode" xmi:id="_dWgu2yNeEeix8YBRYnNtHg" type="Description"/>
        <layoutConstraint xsi:type="notation:Bounds" xmi:id="_dWgu3CNeEeix8YBRYnNtHg" x="105" y="-149"/>
      </children>
      <children xsi:type="notation:Shape" xmi:id="_dWgu3SNeEeix8YBRYnNtHg" type="ExpectedValue" element="#_dWe7ciNeEeix8YBRzMNtHg" fontName="Segoe UI" description="Text" lineColor="0">
        <children xsi:type="notation:BasicDecorationNode" xmi:id="_dWgu3iNeEeix8YBRYnNtHg" type="DiagramName"/>
        <children xsi:type="notation:BasicDecorationNode" xmi:id="_dWgu3yNeEeix8YBRYnNtHg" type="Description"/>
        <layoutConstraint xsi:type="notation:Bounds" xmi:id="_dWhVcCNeEeix8YBRZmNtHg" x="105" y="-149"/>
      </children>
      <children xsi:type="notation:Shape" xmi:id="_dWhVcSNeEeix8YBRZmNtHg" type="ExpectedValue" element="#_dWe7dyNeEeix8YBR0LNtHg" fontName="Segoe UI" description="Text" lineColor="0">
        <children xsi:type="notation:BasicDecorationNode" xmi:id="_dWhVciNeEeix8YBRZmNtHg" type="DiagramName"/>
        <children xsi:type="notation:BasicDecorationNode" xmi:id="_dWhVcyNeEeix8YBRZmNtHg" type="Description"/>
        <layoutConstraint xsi:type="notation:Bounds" xmi:id="_dWhVdCNeEeix8YBRZmNtHg" x="105" y="-149"/>
      </children>
      <children xsi:type="notation:Shape" xmi:id="_dWhVdSNeEeix8YBRalNtHg" type="ExpectedValue" element="#_dWe7fCNeEeix8YBR1KNtHg" fontName="Segoe UI" description="Text" lineColor="0">
        <children xsi:type="notation:BasicDecorationNode" xmi:id="_dWhVdiNeEeix8YBRalNtHg" type="DiagramName"/>
        <children xsi:type="notation:BasicDecorationNode" xmi:id="_dWhVdyNeEeix8YBRalNtHg" type="Description"/>
        <layoutConstraint xsi:type="notation:Bounds" xmi:id="_dWhVeCNeEeix8YBRalNtHg" x="105" y="-149"/>
      </children>
      <children xsi:type="notation:Shape" xmi:id="_dWhVeSNeEeix8YBRalNtHg" type="ExpectedValue" element="#_dWe7gSNeEeix8YBR2JNtHg" fontName="Segoe UI" description="Text" lineColor="0">
        <children xsi:type="notation:BasicDecorationNode" xmi:id="_dWhVeiNeEeix8YBRbkNtHg" type="DiagramName"/>
        <children xsi:type="notation:BasicDecorationNode" xmi:id="_dWhVeyNeEeix8YBRbkNtHg" type="Description"/>
        <layoutConstraint xsi:type="notation:Bounds" xmi:id="_dWhVfCNeEeix8YBRbkNtHg" x="132" y="-186"/>
      </children>
      <children xsi:type="notation:Shape" xmi:id="_dWhVfSNeEeix8YBRbkNtHg" type="ExpectedValue" element="#_dWe7hiNeEeix8YBR3INtHg" fontName="Segoe UI" description="Text" lineColor="0">
        <children xsi:type="notation:BasicDecorationNode" xmi:id="_dWhVfiNeEeix8YBRbkNtHg" type="DiagramName"/>
        <children xsi:type="notation:BasicDecorationNode" xmi:id="_dWhVfyNeEeix8YBRcjNtHg" type="Description"/>
        <layoutConstraint xsi:type="notation:Bounds" xmi:id="_dWhVgCNeEeix8YBRcjNtHg" x="132" y="-186"/>
      </children>
      <children xsi:type="notation:Shape" xmi:id="_dWhVgSNeEeix8YBRcjNtHg" type="ExpectedValue" element="#_dWe7iyNeEeix8YBR4HNtHg" fontName="Segoe UI" description="Text" lineColor="0">
        <children xsi:type="notation:BasicDecorationNode" xmi:id="_dWhVgiNeEeix8YBRcjNtHg" type="DiagramName"/>
        <children xsi:type="notation:BasicDecorationNode" xmi:id="_dWhVgyNeEeix8YBRcjNtHg" type="Description"/>
        <layoutConstraint xsi:type="notation:Bounds" xmi:id="_dWhVhCNeEeix8YBRdiNtHg" x="132" y="-186"/>
      </children>
      <children xsi:type="notation:Shape" xmi:id="_dWhVhSNeEeix8YBRdiNtHg" type="ExpectedValue" element="#_dWe7kCNeEeix8YBR5GNtHg" fontName="Segoe UI" description="Text" lineColor="0">
        <children xsi:type="notation:BasicDecorationNode" xmi:id="_dWhVhiNeEeix8YBRdiNtHg" type="DiagramName"/>
        <children xsi:type="notation:BasicDecorationNode" xmi:id="_dWhVhyNeEeix8YBRdiNtHg" type="Description"/>
        <layoutConstraint xsi:type="notation:Bounds" xmi:id="_dWhViCNeEeix8YBRdiNtHg" x="132" y="-186"/>
      </children>
      <children xsi:type="notation:Shape" xmi:id="_dWhViSNeEeix8YBRehNtHg" type="ExpectedValue" element="#_dWe7miNeEeix8YBR7ENtHg" fontName="Segoe UI" description="Text" lineColor="0">
        <children xsi:type="notation:BasicDecorationNode" xmi:id="_dWhViiNeEeix8YBRehNtHg" type="DiagramName"/>
        <children xsi:type="notation:BasicDecorationNode" xmi:id="_dWhViyNeEeix8YBRehNtHg" type="Description"/>
        <layoutConstraint xsi:type="notation:Bounds" xmi:id="_dWhVjCNeEeix8YBRehNtHg" x="132" y="-185"/>
      </children>
      <children xsi:type="notation:Shape" xmi:id="_dWhVjSNeEeix8YBRehNtHg" type="ExpectedValue" element="#_dWe7lSNeEeix8YBR6FNtHg" fontName="Segoe UI" description="Text" lineColor="0">
        <children xsi:type="notation:BasicDecorationNode" xmi:id="_dWhVjiNeEeix8YBRfgNtHg" type="DiagramName"/>
        <children xsi:type="notation:BasicDecorationNode" xmi:id="_dWhVjyNeEeix8YBRfgNtHg" type="Description"/>
        <layoutConstraint xsi:type="notation:Bounds" xmi:id="_dWhVkCNeEeix8YBRfgNtHg" x="132" y="-185"/>
      </children>
      <children xsi:type="notation:Shape" xmi:id="_dWhVkSNeEeix8YBRfgNtHg" type="ExpectedValue" element="#_dWe7pCNeEeix8YBR9CNtHg" fontName="Segoe UI" description="Text" lineColor="0">
        <children xsi:type="notation:BasicDecorationNode" xmi:id="_dWhVkiNeEeix8YBRfgNtHg" type="DiagramName"/>
        <children xsi:type="notation:BasicDecorationNode" xmi:id="_dWhVkyNeEeix8YBRgfNtHg" type="Description"/>
        <layoutConstraint xsi:type="notation:Bounds" xmi:id="_dWhVlCNeEeix8YBRgfNtHg" x="132" y="-185"/>
      </children>
      <children xsi:type="notation:Shape" xmi:id="_dWhVlSNeEeix8YBRgfNtHg" type="ExpectedValue" element="#_dWe7nyNeEeix8YBR8DNtHg" fontName="Segoe UI" description="Text" lineColor="0">
        <children xsi:type="notation:BasicDecorationNode" xmi:id="_dWhVliNeEeix8YBRgfNtHg" type="DiagramName"/>
        <children xsi:type="notation:BasicDecorationNode" xmi:id="_dWhVlyNeEeix8YBRgfNtHg" type="Description"/>
        <layoutConstraint xsi:type="notation:Bounds" xmi:id="_dWhVmCNeEeix8YBRheNtHg" x="132" y="-185"/>
      </children>
      <children xsi:type="notation:Shape" xmi:id="_dWhVmSNeEeix8YBRheNtHg" type="ExpectedValue" element="#_dWe7qSNeEeix8YBR-BNtHg" fontName="Segoe UI" description="Text" lineColor="0">
        <children xsi:type="notation:BasicDecorationNode" xmi:id="_dWhVmiNeEeix8YBRheNtHg" type="DiagramName"/>
        <children xsi:type="notation:BasicDecorationNode" xmi:id="_dWhVmyNeEeix8YBRheNtHg" type="Description"/>
        <layoutConstraint xsi:type="notation:Bounds" xmi:id="_dWhVnCNeEeix8YBRheNtHg" x="132" y="-186"/>
      </children>
      <children xsi:type="notation:Shape" xmi:id="_dWhVnSNeEeix8YBRidNtHg" type="ExpectedValue" element="#_dWguYSNeEeix8YBR_ANtHg" fontName="Segoe UI" description="Text" lineColor="0">
        <children xsi:type="notation:BasicDecorationNode" xmi:id="_dWhVniNeEeix8YBRidNtHg" type="DiagramName"/>
        <children xsi:type="notation:BasicDecorationNode" xmi:id="_dWhVnyNeEeix8YBRidNtHg" type="Description"/>
        <layoutConstraint xsi:type="notation:Bounds" xmi:id="_dWhVoCNeEeix8YBRidNtHg" x="132" y="-186"/>
      </children>
      <children xsi:type="notation:Shape" xmi:id="_dWhVoSNeEeix8YBRidNtHg" type="ExpectedValue" element="#_dWguayNeEeix8YBRB-NtHg" fontName="Segoe UI" description="Text" lineColor="0">
        <children xsi:type="notation:BasicDecorationNode" xmi:id="_dWhVoiNeEeix8YBRjcNtHg" type="DiagramName"/>
        <children xsi:type="notation:BasicDecorationNode" xmi:id="_dWhVoyNeEeix8YBRjcNtHg" type="Description"/>
        <layoutConstraint xsi:type="notation:Bounds" xmi:id="_dWhVpCNeEeix8YBRjcNtHg" x="132" y="-186"/>
      </children>
      <children xsi:type="notation:Shape" xmi:id="_dWhVpSNeEeix8YBRjcNtHg" type="ExpectedValue" element="#_dWguZiNeEeix8YBRA_NtHg" fontName="Segoe UI" description="Text" lineColor="0">
        <children xsi:type="notation:BasicDecorationNode" xmi:id="_dWhVpiNeEeix8YBRjcNtHg" type="DiagramName"/>
        <children xsi:type="notation:BasicDecorationNode" xmi:id="_dWhVpyNeEeix8YBRkbNtHg" type="Description"/>
        <layoutConstraint xsi:type="notation:Bounds" xmi:id="_dWhVqCNeEeix8YBRkbNtHg" x="132" y="-186"/>
      </children>
      <children xsi:type="notation:Shape" xmi:id="_dWhVqSNeEeix8YBRkbNtHg" type="ExpectedValue" element="#_dWgucCNeEeix8YBRC9NtHg" fontName="Segoe UI" description="Text" lineColor="0">
        <children xsi:type="notation:BasicDecorationNode" xmi:id="_dWhVqiNeEeix8YBRkbNtHg" type="DiagramName"/>
        <children xsi:type="notation:BasicDecorationNode" xmi:id="_dWhVqyNeEeix8YBRkbNtHg" type="Description"/>
        <layoutConstraint xsi:type="notation:Bounds" xmi:id="_dWhVrCNeEeix8YBRlaNtHg" x="132" y="-186"/>
      </children>
      <children xsi:type="notation:Shape" xmi:id="_dWhVrSNeEeix8YBRlaNtHg" type="ExpectedValue" element="#_dWgudSNeEeix8YBRD8NtHg" fontName="Segoe UI" description="Text" lineColor="0">
        <children xsi:type="notation:BasicDecorationNode" xmi:id="_dWhVriNeEeix8YBRlaNtHg" type="DiagramName"/>
        <children xsi:type="notation:BasicDecorationNode" xmi:id="_dWhVryNeEeix8YBRlaNtHg" type="Description"/>
        <layoutConstraint xsi:type="notation:Bounds" xmi:id="_dWhVsCNeEeix8YBRlaNtHg" x="132" y="-186"/>
      </children>
      <children xsi:type="notation:Shape" xmi:id="_dWhVsSNeEeix8YBRmZNtHg" type="ExpectedValue" element="#_dWgueiNeEeix8YBRE7NtHg" fontName="Segoe UI" description="Text" lineColor="0">
        <children xsi:type="notation:BasicDecorationNode" xmi:id="_dWhVsiNeEeix8YBRmZNtHg" type="DiagramName"/>
        <children xsi:type="notation:BasicDecorationNode" xmi:id="_dWhVsyNeEeix8YBRmZNtHg" type="Description"/>
        <layoutConstraint xsi:type="notation:Bounds" xmi:id="_dWhVtCNeEeix8YBRmZNtHg" x="132" y="-186"/>
      </children>
      <children xsi:type="notation:Shape" xmi:id="_dWhVtSNeEeix8YBRmZNtHg" type="ExpectedValue" element="#_dWgufyNeEeix8YBRF6NtHg" fontName="Segoe UI" description="Text" lineColor="0">
        <children xsi:type="notation:BasicDecorationNode" xmi:id="_dWhVtiNeEeix8YBRnYNtHg" type="DiagramName"/>
        <children xsi:type="notation:BasicDecorationNode" xmi:id="_dWhVtyNeEeix8YBRnYNtHg" type="Description"/>
        <layoutConstraint xsi:type="notation:Bounds" xmi:id="_dWhVuCNeEeix8YBRnYNtHg" x="132" y="-186"/>
      </children>
      <children xsi:type="notation:Shape" xmi:id="_dWhVuSNeEeix8YBRnYNtHg" type="ExpectedValue" element="#_dWguhCNeEeix8YBRG5NtHg" fontName="Segoe UI" description="Text" lineColor="0">
        <children xsi:type="notation:BasicDecorationNode" xmi:id="_dWhVuiNeEeix8YBRnYNtHg" type="DiagramName"/>
        <children xsi:type="notation:BasicDecorationNode" xmi:id="_dWhVuyNeEeix8YBRoXNtHg" type="Description"/>
        <layoutConstraint xsi:type="notation:Bounds" xmi:id="_dWhVvCNeEeix8YBRoXNtHg" x="132" y="-186"/>
      </children>
      <children xsi:type="notation:Shape" xmi:id="_dWhVvSNeEeix8YBRoXNtHg" type="ExpectedValue" element="#_dWguiSNeEeix8YBRH4NtHg" fontName="Segoe UI" description="Text" lineColor="0">
        <children xsi:type="notation:BasicDecorationNode" xmi:id="_dWhVviNeEeix8YBRoXNtHg" type="DiagramName"/>
        <children xsi:type="notation:BasicDecorationNode" xmi:id="_dWhVvyNeEeix8YBRoXNtHg" type="Description"/>
        <layoutConstraint xsi:type="notation:Bounds" xmi:id="_dWhVwCNeEeix8YBRpWNtHg" x="132" y="-186"/>
      </children>
      <children xsi:type="notation:Shape" xmi:id="_dWhVwSNeEeix8YBRpWNtHg" type="ExpectedValue" element="#_dWgujiNeEeix8YBRI3NtHg" fontName="Segoe UI" description="Text" lineColor="0">
        <children xsi:type="notation:BasicDecorationNode" xmi:id="_dWhVwiNeEeix8YBRpWNtHg" type="DiagramName"/>
        <children xsi:type="notation:BasicDecorationNode" xmi:id="_dWhVwyNeEeix8YBRpWNtHg" type="Description"/>
        <layoutConstraint xsi:type="notation:Bounds" xmi:id="_dWhVxCNeEeix8YBRpWNtHg" x="132" y="-185"/>
      </children>
      <children xsi:type="notation:Shape" xmi:id="_dWhVxSNeEeix8YBRqVNtHg" type="ExpectedValue" element="#_dWgukyNeEeix8YBRJ2NtHg" fontName="Segoe UI" description="Text" lineColor="0">
        <children xsi:type="notation:BasicDecorationNode" xmi:id="_dWhVxiNeEeix8YBRqVNtHg" type="DiagramName"/>
        <children xsi:type="notation:BasicDecorationNode" xmi:id="_dWhVxyNeEeix8YBRqVNtHg" type="Description"/>
        <layoutConstraint xsi:type="notation:Bounds" xmi:id="_dWhVyCNeEeix8YBRqVNtHg" x="132" y="-185"/>
      </children>
      <children xsi:type="notation:Shape" xmi:id="_dWhVySNeEeix8YBRqVNtHg" type="ExpectedValue" element="#_dWgumCNeEeix8YBRK1NtHg" fontName="Segoe UI" description="Text" lineColor="0">
        <children xsi:type="notation:BasicDecorationNode" xmi:id="_dWhVyiNeEeix8YBRrUNtHg" type="DiagramName"/>
        <children xsi:type="notation:BasicDecorationNode" xmi:id="_dWhVyyNeEeix8YBRrUNtHg" type="Description"/>
        <layoutConstraint xsi:type="notation:Bounds" xmi:id="_dWhVzCNeEeix8YBRrUNtHg" x="132" y="-185"/>
      </children>
      <children xsi:type="notation:Shape" xmi:id="_dWhVzSNeEeix8YBRrUNtHg" type="ExpectedValue" element="#_dWgunSNeEeix8YBRL0NtHg" fontName="Segoe UI" description="Text" lineColor="0">
        <children xsi:type="notation:BasicDecorationNode" xmi:id="_dWhVziNeEeix8YBRrUNtHg" type="DiagramName"/>
        <children xsi:type="notation:BasicDecorationNode" xmi:id="_dWhVzyNeEeix8YBRsTNtHg" type="Description"/>
        <layoutConstraint xsi:type="notation:Bounds" xmi:id="_dWhV0CNeEeix8YBRsTNtHg" x="132" y="-185"/>
      </children>
      <children xsi:type="notation:Shape" xmi:id="_dWhV0SNeEeix8YBRsTNtHg" type="ExpectedValue" element="#_dWgusSNeEeix8YBRPwNtHg" fontName="Segoe UI" description="Text" lineColor="0">
        <children xsi:type="notation:BasicDecorationNode" xmi:id="_dWhV0iNeEeix8YBRsTNtHg" type="DiagramName"/>
        <children xsi:type="notation:BasicDecorationNode" xmi:id="_dWhV0yNeEeix8YBRsTNtHg" type="Description"/>
        <layoutConstraint xsi:type="notation:Bounds" xmi:id="_dWhV1CNeEeix8YBRtSNtHg" x="132" y="-185"/>
      </children>
      <children xsi:type="notation:Shape" xmi:id="_dWhV1SNeEeix8YBRtSNtHg" type="ExpectedValue" element="#_dWgurCNeEeix8YBROxNtHg" fontName="Segoe UI" description="Text" lineColor="0">
        <children xsi:type="notation:BasicDecorationNode" xmi:id="_dWhV1iNeEeix8YBRtSNtHg" type="DiagramName"/>
        <children xsi:type="notation:BasicDecorationNode" xmi:id="_dWhV1yNeEeix8YBRtSNtHg" type="Description"/>
        <layoutConstraint xsi:type="notation:Bounds" xmi:id="_dWhV2CNeEeix8YBRtSNtHg" x="132" y="-185"/>
      </children>
      <children xsi:type="notation:Shape" xmi:id="_dWhV2SNeEeix8YBRuRNtHg" type="ExpectedValue" element="#_dWguoiNeEeix8YBRMzNtHg" fontName="Segoe UI" description="Text" lineColor="0">
        <children xsi:type="notation:BasicDecorationNode" xmi:id="_dWhV2iNeEeix8YBRuRNtHg" type="DiagramName"/>
        <children xsi:type="notation:BasicDecorationNode" xmi:id="_dWhV2yNeEeix8YBRuRNtHg" type="Description"/>
        <layoutConstraint xsi:type="notation:Bounds" xmi:id="_dWhV3CNeEeix8YBRuRNtHg" x="132" y="-185"/>
      </children>
      <children xsi:type="notation:Shape" xmi:id="_dWhV3SNeEeix8YBRuRNtHg" type="ExpectedValue" element="#_dWgutiNeEeix8YBRQvNtHg" fontName="Segoe UI" description="Text" lineColor="0">
        <children xsi:type="notation:BasicDecorationNode" xmi:id="_dWhV3iNeEeix8YBRvQNtHg" type="DiagramName"/>
        <children xsi:type="notation:BasicDecorationNode" xmi:id="_dWhV3yNeEeix8YBRvQNtHg" type="Description"/>
        <layoutConstraint xsi:type="notation:Bounds" xmi:id="_dWhV4CNeEeix8YBRvQNtHg" x="132" y="-185"/>
      </children>
      <children xsi:type="notation:Shape" xmi:id="_dWhV4SNeEeix8YBRvQNtHg" type="ExpectedValue" element="#_dWguwCNeEeix8YBRStNtHg" fontName="Segoe UI" description="Text" lineColor="0">
        <children xsi:type="notation:BasicDecorationNode" xmi:id="_dWhV4iNeEeix8YBRvQNtHg" type="DiagramName"/>
        <children xsi:type="notation:BasicDecorationNode" xmi:id="_dWhV4yNeEeix8YBRwPNtHg" type="Description"/>
        <layoutConstraint xsi:type="notation:Bounds" xmi:id="_dWhV5CNeEeix8YBRwPNtHg" x="132" y="-185"/>
      </children>
      <children xsi:type="notation:Shape" xmi:id="_dWhV5SNeEeix8YBRwPNtHg" type="ExpectedValue" element="#_dWguuyNeEeix8YBRRuNtHg" fontName="Segoe UI" description="Text" lineColor="0">
        <children xsi:type="notation:BasicDecorationNode" xmi:id="_dWhV5iNeEeix8YBRwPNtHg" type="DiagramName"/>
        <children xsi:type="notation:BasicDecorationNode" xmi:id="_dWhV5yNeEeix8YBRwPNtHg" type="Description"/>
        <layoutConstraint xsi:type="notation:Bounds" xmi:id="_dWhV6CNeEeix8YBRxONtHg" x="132" y="-185"/>
      </children>
      <children xsi:type="notation:Shape" xmi:id="_dWhV6SNeEeix8YBRxONtHg" type="ExpectedValue" element="#_dWguxSNeEeix8YBRTsNtHg" fontName="Segoe UI" description="Text" lineColor="0">
        <children xsi:type="notation:BasicDecorationNode" xmi:id="_dWhV6iNeEeix8YBRxONtHg" type="DiagramName"/>
        <children xsi:type="notation:BasicDecorationNode" xmi:id="_dWhV6yNeEeix8YBRxONtHg" type="Description"/>
        <layoutConstraint xsi:type="notation:Bounds" xmi:id="_dWhV7CNeEeix8YBRxONtHg" x="132" y="-185"/>
      </children>
      <children xsi:type="notation:Shape" xmi:id="_dWhV7SNeEeix8YBRyNNtHg" type="ExpectedValue" element="#_dWgupyNeEeix8YBRNyNtHg" fontName="Segoe UI" description="Text" lineColor="0">
        <children xsi:type="notation:BasicDecorationNode" xmi:id="_dWhV7iNeEeix8YBRyNNtHg" type="DiagramName"/>
        <children xsi:type="notation:BasicDecorationNode" xmi:id="_dWhV7yNeEeix8YBRyNNtHg" type="Description"/>
        <layoutConstraint xsi:type="notation:Bounds" xmi:id="_dWhV8CNeEeix8YBRyNNtHg" x="132" y="-185"/>
      </children>
      <element xsi:nil="true"/>
    </children>
    <children xmi:id="_dWhV8SNeEeix8YBRyNNtHg" type="TreeTables">
      <element xsi:nil="true"/>
    </children>
    <children xmi:id="_dWhV8iNeEeix8YBRzMNtHg" type="TreeDocument_Notes">
      <element xsi:nil="true"/>
    </children>
    <styles xsi:type="notation:DiagramStyle" xmi:id="_dWhV8yNeEeix8YBRzMNtHg">
      <verticalGuides xmi:id="_dWhV9CNeEeix8YBRzMNtHg" position="351">
        <nodeMap xmi:id="_dWhV9SNeEeix8YBRzMNtHg" value="Right" key="#_dWe7XSNeEeix8YBRvQNtHg"/>
      </verticalGuides>
      <verticalGuides xmi:id="_dWhV9iNeEeix8YBRzMNtHg" position="651">
        <nodeMap xmi:id="_dWhV9yNeEeix8YBR0LNtHg" value="Right" key="#_dWe7YiNeEeix8YBRwPNtHg"/>
        <nodeMap xmi:id="_dWhV-CNeEeix8YBR0LNtHg" value="Right" key="#_dWe7ZyNeEeix8YBRxONtHg"/>
      </verticalGuides>
      <verticalGuides xmi:id="_dWhV-SNeEeix8YBR0LNtHg" position="919">
        <nodeMap xmi:id="_dWhV-iNeEeix8YBR0LNtHg" value="Right" key="#_dWe7bSNeEeix8YBRyNNtHg"/>
        <nodeMap xmi:id="_dWhV-yNeEeix8YBR0LNtHg" value="Right" key="#_dWe7gSNeEeix8YBR2JNtHg"/>
        <nodeMap xmi:id="_dWhV_CNeEeix8YBR1KNtHg" value="Right" key="#_dWe7miNeEeix8YBR7ENtHg"/>
        <nodeMap xmi:id="_dWhV_SNeEeix8YBR1KNtHg" value="Right" key="#_dWe7lSNeEeix8YBR6FNtHg"/>
        <nodeMap xmi:id="_dWhV_iNeEeix8YBR1KNtHg" value="Right" key="#_dWe7qSNeEeix8YBR-BNtHg"/>
        <nodeMap xmi:id="_dWhV_yNeEeix8YBR1KNtHg" value="Right" key="#_dWguYSNeEeix8YBR_ANtHg"/>
        <nodeMap xmi:id="_dWhWACNeEeix8YBR1KNtHg" value="Right" key="#_dWgunSNeEeix8YBRL0NtHg"/>
      </verticalGuides>
      <verticalGuides xmi:id="_dWhWASNeEeix8YBR2JNtHg" position="1444">
        <nodeMap xmi:id="_dWhWAiNeEeix8YBR2JNtHg" value="Right" key="#_dWe7ciNeEeix8YBRzMNtHg"/>
        <nodeMap xmi:id="_dWhWAyNeEeix8YBR2JNtHg" value="Right" key="#_dWe7hiNeEeix8YBR3INtHg"/>
        <nodeMap xmi:id="_dWhWBCNeEeix8YBR2JNtHg" value="Right" key="#_dWe7iyNeEeix8YBR4HNtHg"/>
        <nodeMap xmi:id="_dWhWBSNeEeix8YBR2JNtHg" value="Right" key="#_dWe7kCNeEeix8YBR5GNtHg"/>
        <nodeMap xmi:id="_dWhWBiNeEeix8YBR3INtHg" value="Right" key="#_dWe7pCNeEeix8YBR9CNtHg"/>
        <nodeMap xmi:id="_dWhWByNeEeix8YBR3INtHg" value="Right" key="#_dWe7nyNeEeix8YBR8DNtHg"/>
        <nodeMap xmi:id="_dWhWCCNeEeix8YBR3INtHg" value="Right" key="#_dWguayNeEeix8YBRB-NtHg"/>
        <nodeMap xmi:id="_dWhWCSNeEeix8YBR3INtHg" value="Right" key="#_dWguZiNeEeix8YBRA_NtHg"/>
        <nodeMap xmi:id="_dWhWCiNeEeix8YBR3INtHg" value="Right" key="#_dWgucCNeEeix8YBRC9NtHg"/>
        <nodeMap xmi:id="_dWhWCyNeEeix8YBR4HNtHg" value="Right" key="#_dWgujiNeEeix8YBRI3NtHg"/>
        <nodeMap xmi:id="_dWhWDCNeEeix8YBR4HNtHg" value="Right" key="#_dWgukyNeEeix8YBRJ2NtHg"/>
        <nodeMap xmi:id="_dWhWDSNeEeix8YBR4HNtHg" value="Right" key="#_dWgumCNeEeix8YBRK1NtHg"/>
        <nodeMap xmi:id="_dWhWDiNeEeix8YBR4HNtHg" value="Right" key="#_dWgurCNeEeix8YBROxNtHg"/>
        <nodeMap xmi:id="_dWhWDyNeEeix8YBR4HNtHg" value="Right" key="#_dWguoiNeEeix8YBRMzNtHg"/>
        <nodeMap xmi:id="_dWhWECNeEeix8YBR5GNtHg" value="Right" key="#_dWgupyNeEeix8YBRNyNtHg"/>
      </verticalGuides>
      <verticalGuides xmi:id="_dWhWESNeEeix8YBR5GNtHg" position="1712">
        <nodeMap xmi:id="_dWhWEiNeEeix8YBR5GNtHg" value="Right" key="#_dWe7dyNeEeix8YBR0LNtHg"/>
        <nodeMap xmi:id="_dWhWEyNeEeix8YBR5GNtHg" value="Right" key="#_dWe7fCNeEeix8YBR1KNtHg"/>
        <nodeMap xmi:id="_dWhWFCNeEeix8YBR5GNtHg" value="Right" key="#_dWgudSNeEeix8YBRD8NtHg"/>
        <nodeMap xmi:id="_dWhWFSNeEeix8YBR6FNtHg" value="Right" key="#_dWgueiNeEeix8YBRE7NtHg"/>
        <nodeMap xmi:id="_dWhWFiNeEeix8YBR6FNtHg" value="Right" key="#_dWgufyNeEeix8YBRF6NtHg"/>
        <nodeMap xmi:id="_dWhWFyNeEeix8YBR6FNtHg" value="Right" key="#_dWguhCNeEeix8YBRG5NtHg"/>
        <nodeMap xmi:id="_dWhWGCNeEeix8YBR6FNtHg" value="Right" key="#_dWguiSNeEeix8YBRH4NtHg"/>
        <nodeMap xmi:id="_dWhWGSNeEeix8YBR6FNtHg" value="Right" key="#_dWgusSNeEeix8YBRPwNtHg"/>
        <nodeMap xmi:id="_dWhWGiNeEeix8YBR7ENtHg" value="Right" key="#_dWgutiNeEeix8YBRQvNtHg"/>
        <nodeMap xmi:id="_dWhWGyNeEeix8YBR7ENtHg" value="Right" key="#_dWguwCNeEeix8YBRStNtHg"/>
        <nodeMap xmi:id="_dWhWHCNeEeix8YBR7ENtHg" value="Right" key="#_dWguuyNeEeix8YBRRuNtHg"/>
        <nodeMap xmi:id="_dWhWHSNeEeix8YBR7ENtHg" value="Right" key="#_dWguxSNeEeix8YBRTsNtHg"/>
      </verticalGuides>
    </styles>
  </notation:Diagram>
</xmi:XMI>
