# Supplementary material for: Regorafenib treatment for patients with hepatocellular carcinoma who progressed on sorafenib—A cost-effectiveness analysis
Source: PLoS One. 2018 Nov 8;13(11):e0207132. doi: 10.1371/journal.pone.0207132 (PMC6224101; doi:10.1371/journal.pone.0207132)
Supplement: S1 File — (ZIP) [file pone.0207132.s002.zip › S2_File/CE_Final-TreeModel.xlsm]

## Sheet: Model Results
Generated from TreeAge Pro model				C:\Users\LeshnoM\OneDrive\HCC-Regorafenib\CE_Final.trex
WTP:	0
Strategy	Cost	Eff
Placebo	2.46385	0.629125
Regorafenib	66560.2	0.877007
Category	Strategy	Cost	Incr. Cost	Eff	Incr. Eff	ICER	NMB	CE
Undominated	Placebo	2.46385		0.629125			-2.46385	3.91632
Undominated	Regorafenib	66560.2	66557.8	0.877007	0.247882	268506	-66560.2	75894.8
TreeAge Pro Calculations
The rankings report displayed below was generated from calculations within TreeAge Pro.
Please validate the Excel-calculated values above against the TreeAge Pro calculations below.
Note that if you change inputs in Excel, the values will no longer match.
Strategy	Cost	Eff
Placebo	2.46385	0.629125
Regorafenib	66560.2	0.877007
Sheets in this Workbook				Description
Model Results				Summary of model results
Tree Diagram				Image of original TreeAge Pro model
Inputs				List of variable parameters and formulas
1. Strategy Results				Summary of Markov Cohort Analysis for Strategy Regorafenib
1.1. State Details				Summary of Markov Cohort Analysis Strategy Regorafenib, State Live With AE
1.2. State Details				Summary of Markov Cohort Analysis Strategy Regorafenib, State Live Without AE
1.3. State Details				Summary of Markov Cohort Analysis Strategy Regorafenib, State Progression
1.4. State Details				Summary of Markov Cohort Analysis Strategy Regorafenib, State Dead
2. Strategy Results				Summary of Markov Cohort Analysis for Strategy Placebo
2.1. State Details				Summary of Markov Cohort Analysis Strategy Placebo, State Live With AE
2.2. State Details				Summary of Markov Cohort Analysis Strategy Placebo, State Live Without AE
2.3. State Details				Summary of Markov Cohort Analysis Strategy Placebo, State Progression
2.4. State Details				Summary of Markov Cohort Analysis Strategy Placebo, State Dead
Table Life_Table				Table Life_Table data
State Trans Diag				Image of each unique Markov model as a State Transition Diagram
Extras

## Sheet: Tree Diagram
Generated from TreeAge Pro model:	CE_Final.trex

## Sheet: Inputs
INPUT PARAMETERS
TreeAge Pro Variables
Name	Value	Description
gamma_Regorafenib_survival	1.06134
gamma_placebo_survival	1.07166
lambda_Regorafenib_survival	0.05389
lambda_placebo_survival	0.0775
age	64
gamma_placebo_progress	0.86233
lambda_placebo_progress	0.4345
gamma_Regorafenib_progress	0.92149
lambda_Regorafenib_progress	0.21159
r_y	0.03
u_Base	0.0633333
u_progress	0.0566667
p_hypertension_reg	0.15
p_hand_reg	0.13
p_fatigue_reg	0.09
p_diarrhea_reg	0.03
p_hypertension_pla	0.05
c_hypertension	59.1
c_Hand	134.48
c_fatigue	0
c_diarrhea	81.6
du_hypertensio	0
p_hand_pla	0.01
p_fatigue_pla	0.05
d_days_diarrhea	5
d_days_heypertension	5
d_days_Hand	14
d_days_fatige	10
p_diarrhea_pla	0
T	60	Time Horizon (months)
c_Regorafenib	15186
	Editable field affecting calculations
	Display only, no effect on calculations

## Sheet: 1. Strategy Results
Strategy	1	Regorafenib
		Cohort State Proportions
Cycle		Live With AE	Live Without AE	Progression	Dead	Payoff 2 - Cost		Payoff 1 - Effectiveness			Checksum of Cohort %
						No Discount	Cum No Disc	No Discount	Cum No Disc
0		1	0	0	0	15207.8	15207.8	0.0550859	0.0550859		1
1		0	0.756833	0.190704	0.0524637	11465	26672.8	0.0585948	0.113681		1
2		0	0.58333	0.310302	0.106368	8814.92	35487.7	0.05426	0.167941		1
3		0	0.452251	0.388937	0.158812	6817.32	42305	0.0503092	0.21825		1
4		0	0.351893	0.438921	0.209186	5291.45	47596.5	0.0466964	0.264946		1
5		0	0.274513	0.468228	0.257259	4117.72	51714.2	0.0433811	0.308327		1
6		0	0.214575	0.482471	0.302954	3210.74	54924.9	0.0403293	0.348657		1
7		0	0.167997	0.485738	0.346266	2507.59	57432.5	0.0375125	0.386169		1
8		0	0.131707	0.481059	0.387234	1961.08	59393.6	0.0349068	0.421076		1
9		0	0.103377	0.470702	0.425921	1535.47	60929.1	0.032492	0.453568		1
10		0	0.0812237	0.45637	0.462406	1203.45	62132.5	0.0302507	0.483819		1
11		0	0.0638751	0.439349	0.496776	944.077	63076.6	0.0281682	0.511987		1
12		0	0.0502726	0.420604	0.529123	741.203	63817.8	0.0262312	0.538218		1
13		0	0.0395958	0.400863	0.559541	582.352	64400.1	0.0244284	0.562646		1
14		0	0.0312073	0.380669	0.588124	457.85	64858	0.0227495	0.585396		1
15		0	0.0246111	0.360423	0.614966	360.187	65218.2	0.0211853	0.606581		1
16		0	0.0194201	0.340422	0.640158	283.516	65501.7	0.0197275	0.626309		1
17		0	0.015332	0.320879	0.663789	223.284	65725	0.0183687	0.644677		1
18		0	0.0121105	0.301944	0.685945	175.934	65900.9	0.0171018	0.661779		1
19		0	0.00957024	0.28372	0.70671	138.689	66039.6	0.0159207	0.6777		1
20		0	0.0075661	0.266272	0.726162	109.376	66149	0.0148196	0.69252		1
21		0	0.00598409	0.249638	0.744378	86.2931	66235.3	0.0137929	0.706312		1
22		0	0.00473468	0.233835	0.761431	68.1082	66303.4	0.0128357	0.719148		1
23		0	0.00374751	0.218864	0.777388	53.7751	66357.2	0.0119435	0.731092		1
24		0	0.00296718	0.204716	0.792317	42.473	66399.6	0.0111118	0.742203		1
25		0	0.00235012	0.191371	0.806279	33.5574	66433.2	0.0103366	0.75254		1
26		0	0.00186196	0.178805	0.819333	26.5217	66459.7	0.0096143	0.762154		1
27		0	0.00147565	0.166988	0.831536	20.9674	66480.7	0.00894126	0.771096		1
28		0	0.00116983	0.155891	0.842939	16.581	66497.3	0.00831424	0.77941		1
29		0	0.00092764	0.145479	0.853593	13.1159	66510.4	0.00773019	0.78714		1
30		0	0.000735787	0.13572	0.863544	10.3777	66520.7	0.00718624	0.794326		1
31		0	0.000583762	0.126579	0.872838	8.21327	66529	0.00667971	0.801006		1
32		0	0.000463261	0.118022	0.881515	6.50185	66535.5	0.00620811	0.807214		1
33		0	0.000367721	0.110018	0.889615	5.14825	66540.6	0.00576909	0.812983		1
34		0	0.000291952	0.102534	0.897174	4.07739	66544.7	0.00536046	0.818344		1
35		0	0.000231846	0.0955395	0.904229	3.22998	66547.9	0.00498018	0.823324		1
36		0	0.000184153	0.0890058	0.91081	2.55924	66550.5	0.00462634	0.82795		1
37		0	0.000146302	0.0829044	0.916949	2.0282	66552.5	0.00429714	0.832247		1
38		0	0.000116254	0.0772087	0.922675	1.60768	66554.1	0.00399092	0.836238		1
39		0	9.23948e-05	0.0718932	0.928014	1.27459	66555.4	0.0037061	0.839944		1
40		0	7.34464e-05	0.0669339	0.932993	1.0107	66556.4	0.00344124	0.843386		1
41		0	5.83946e-05	0.0623081	0.937633	0.801596	66557.2	0.00319497	0.846581		1
42		0	4.64357e-05	0.0579945	0.941959	0.635865	66557.8	0.00296601	0.849547		1
43		0	3.69323e-05	0.0539727	0.94599	0.504487	66558.3	0.00275317	0.8523		1
44		0	2.93788e-05	0.0502238	0.949747	0.40032	66558.7	0.00255535	0.854855		1
45		0	2.33739e-05	0.0467299	0.953247	0.317713	66559.1	0.00237151	0.857227		1
46		0	1.85994e-05	0.0434742	0.956507	0.252193	66559.3	0.00220068	0.859427		1
47		0	1.48025e-05	0.0404411	0.959544	0.200216	66559.5	0.00204197	0.861469		1
48		0	1.17824e-05	0.0376156	0.962373	0.158975	66559.7	0.00189452	0.863364		1
49		0	9.37992e-06	0.0349841	0.965007	0.126248	66559.8	0.00175756	0.865121		1
50		0	7.46838e-06	0.0325335	0.967459	0.100272	66559.9	0.00163035	0.866752		1
51		0	5.94724e-06	0.0302517	0.969742	0.0796527	66560	0.00151222	0.868264		1
52		0	4.73657e-06	0.0281273	0.971868	0.0632818	66560	0.00140252	0.869666		1
53		0	3.77286e-06	0.0261497	0.973846	0.0502824	66560.1	0.00130067	0.870967		1
54		0	3.00562e-06	0.0243091	0.975688	0.0399586	66560.1	0.00120612	0.872173		1
55		0	2.39472e-06	0.0225961	0.977402	0.0317585	66560.2	0.00111834	0.873292		1
56		0	1.90822e-06	0.021002	0.978996	0.0252444	66560.2	0.00103687	0.874328		1
57		0	1.52075e-06	0.0195187	0.98048	0.0200689	66560.2	0.000961259	0.87529		1
58		0	1.2121e-06	0.0181388	0.98186	0.0159564	66560.2	0.000891091	0.876181		1
59		0	9.66206e-07	0.0168551	0.983144	0.0126881	66560.2	0.000825981	0.877007		1
60		0	7.70286e-07	0.015661	0.984338	0	66560.2	0	0.877007		1
Total						66560.2	66560.2	0.877007	0.877007

## Sheet: 1.1.  State Details
Strategy	1	Regorafenib
State	1	Live With AE
	Cohort %									Payoff 2 - Cost						Payoff 1 - Effectiveness
	1.1 State	1.1.1 Transition	1.1.1.1 Transition	1.1.1.2 Transition	1.1.1.3 Transition	1.1.1.4 Transition	1.1.1.5 Transition	1.1.2 Transition	1.1.3 Transition	1.1 State	1.1.1.2 Transition	1.1.1.3 Transition	1.1.1.4 Transition	1.1.1.5 Transition	State/Trans	1.1 State	1.1.1.2 Transition	1.1.1.3 Transition	1.1.1.4 Transition	1.1.1.5 Transition	State/Trans
Cycle (_stage)	Live With AE	Live - AE	without AE	hypertension	Hand foot sydrome	fatigue	diarrhea	Progression	Dead	Live With AE	hypertension	Hand foot sydrome	fatigue	diarrhea	State Total	Live With AE	hypertension	Hand foot sydrome	fatigue	diarrhea	State Total
0	1	0.756833	0.4541	0.113525	0.0983883	0.0681149	0.022705	0.190704	0.0524637	15186	6.70932	13.2313	0	1.85273	15207.8	0.0633333	0	-0.00532608	-0.00253161	-0.000389769	0.0550859
1	0	0	0	0	0	0	0	0	0	0	0	0	0	0	0	0	0	0	0	0	0
2	0	0	0	0	0	0	0	0	0	0	0	0	0	0	0	0	0	0	0	0	0
3	0	0	0	0	0	0	0	0	0	0	0	0	0	0	0	0	0	0	0	0	0
4	0	0	0	0	0	0	0	0	0	0	0	0	0	0	0	0	0	0	0	0	0
5	0	0	0	0	0	0	0	0	0	0	0	0	0	0	0	0	0	0	0	0	0
6	0	0	0	0	0	0	0	0	0	0	0	0	0	0	0	0	0	0	0	0	0
7	0	0	0	0	0	0	0	0	0	0	0	0	0	0	0	0	0	0	0	0	0
8	0	0	0	0	0	0	0	0	0	0	0	0	0	0	0	0	0	0	0	0	0
9	0	0	0	0	0	0	0	0	0	0	0	0	0	0	0	0	0	0	0	0	0
10	0	0	0	0	0	0	0	0	0	0	0	0	0	0	0	0	0	0	0	0	0
11	0	0	0	0	0	0	0	0	0	0	0	0	0	0	0	0	0	0	0	0	0
12	0	0	0	0	0	0	0	0	0	0	0	0	0	0	0	0	0	0	0	0	0
13	0	0	0	0	0	0	0	0	0	0	0	0	0	0	0	0	0	0	0	0	0
14	0	0	0	0	0	0	0	0	0	0	0	0	0	0	0	0	0	0	0	0	0
15	0	0	0	0	0	0	0	0	0	0	0	0	0	0	0	0	0	0	0	0	0
16	0	0	0	0	0	0	0	0	0	0	0	0	0	0	0	0	0	0	0	0	0
17	0	0	0	0	0	0	0	0	0	0	0	0	0	0	0	0	0	0	0	0	0
18	0	0	0	0	0	0	0	0	0	0	0	0	0	0	0	0	0	0	0	0	0
19	0	0	0	0	0	0	0	0	0	0	0	0	0	0	0	0	0	0	0	0	0
20	0	0	0	0	0	0	0	0	0	0	0	0	0	0	0	0	0	0	0	0	0
21	0	0	0	0	0	0	0	0	0	0	0	0	0	0	0	0	0	0	0	0	0
22	0	0	0	0	0	0	0	0	0	0	0	0	0	0	0	0	0	0	0	0	0
23	0	0	0	0	0	0	0	0	0	0	0	0	0	0	0	0	0	0	0	0	0
24	0	0	0	0	0	0	0	0	0	0	0	0	0	0	0	0	0	0	0	0	0
25	0	0	0	0	0	0	0	0	0	0	0	0	0	0	0	0	0	0	0	0	0
26	0	0	0	0	0	0	0	0	0	0	0	0	0	0	0	0	0	0	0	0	0
27	0	0	0	0	0	0	0	0	0	0	0	0	0	0	0	0	0	0	0	0	0
28	0	0	0	0	0	0	0	0	0	0	0	0	0	0	0	0	0	0	0	0	0
29	0	0	0	0	0	0	0	0	0	0	0	0	0	0	0	0	0	0	0	0	0
30	0	0	0	0	0	0	0	0	0	0	0	0	0	0	0	0	0	0	0	0	0
31	0	0	0	0	0	0	0	0	0	0	0	0	0	0	0	0	0	0	0	0	0
32	0	0	0	0	0	0	0	0	0	0	0	0	0	0	0	0	0	0	0	0	0
33	0	0	0	0	0	0	0	0	0	0	0	0	0	0	0	0	0	0	0	0	0
34	0	0	0	0	0	0	0	0	0	0	0	0	0	0	0	0	0	0	0	0	0
35	0	0	0	0	0	0	0	0	0	0	0	0	0	0	0	0	0	0	0	0	0
36	0	0	0	0	0	0	0	0	0	0	0	0	0	0	0	0	0	0	0	0	0
37	0	0	0	0	0	0	0	0	0	0	0	0	0	0	0	0	0	0	0	0	0
38	0	0	0	0	0	0	0	0	0	0	0	0	0	0	0	0	0	0	0	0	0
39	0	0	0	0	0	0	0	0	0	0	0	0	0	0	0	0	0	0	0	0	0
40	0	0	0	0	0	0	0	0	0	0	0	0	0	0	0	0	0	0	0	0	0
41	0	0	0	0	0	0	0	0	0	0	0	0	0	0	0	0	0	0	0	0	0
42	0	0	0	0	0	0	0	0	0	0	0	0	0	0	0	0	0	0	0	0	0
43	0	0	0	0	0	0	0	0	0	0	0	0	0	0	0	0	0	0	0	0	0
44	0	0	0	0	0	0	0	0	0	0	0	0	0	0	0	0	0	0	0	0	0
45	0	0	0	0	0	0	0	0	0	0	0	0	0	0	0	0	0	0	0	0	0
46	0	0	0	0	0	0	0	0	0	0	0	0	0	0	0	0	0	0	0	0	0
47	0	0	0	0	0	0	0	0	0	0	0	0	0	0	0	0	0	0	0	0	0
48	0	0	0	0	0	0	0	0	0	0	0	0	0	0	0	0	0	0	0	0	0
49	0	0	0	0	0	0	0	0	0	0	0	0	0	0	0	0	0	0	0	0	0
50	0	0	0	0	0	0	0	0	0	0	0	0	0	0	0	0	0	0	0	0	0
51	0	0	0	0	0	0	0	0	0	0	0	0	0	0	0	0	0	0	0	0	0
52	0	0	0	0	0	0	0	0	0	0	0	0	0	0	0	0	0	0	0	0	0
53	0	0	0	0	0	0	0	0	0	0	0	0	0	0	0	0	0	0	0	0	0
54	0	0	0	0	0	0	0	0	0	0	0	0	0	0	0	0	0	0	0	0	0
55	0	0	0	0	0	0	0	0	0	0	0	0	0	0	0	0	0	0	0	0	0
56	0	0	0	0	0	0	0	0	0	0	0	0	0	0	0	0	0	0	0	0	0
57	0	0	0	0	0	0	0	0	0	0	0	0	0	0	0	0	0	0	0	0	0
58	0	0	0	0	0	0	0	0	0	0	0	0	0	0	0	0	0	0	0	0	0
59	0	0	0	0	0	0	0	0	0	0	0	0	0	0	0	0	0	0	0	0	0
60	0									0					0	0					0

## Sheet: 1.2.  State Details
Strategy	1	Regorafenib
State	2	Live Without AE
	Cohort %				Payoff 2 - Cost	Payoff 1 - Effectiveness
	1.2 State	1.2.1 Transition	1.2.2 Transition	1.2.3 Transition	1.2 State	1.2 State
Cycle (_stage)	Live Without AE	Live	Progression	Dead	Live Without AE	Live Without AE
0	0	0	0	0	0	0
1	0.756833	0.58333	0.130447	0.0430555	11465	0.0478148
2	0.58333	0.452251	0.0968455	0.0342335	8814.92	0.0367627
3	0.452251	0.351893	0.0732753	0.0270825	6817.32	0.0284317
4	0.351893	0.274513	0.0559889	0.0213916	5291.45	0.0220681
5	0.274513	0.214575	0.0430487	0.0168884	4117.72	0.017173
6	0.214575	0.167997	0.0332458	0.013333	3210.74	0.0133904
7	0.167997	0.131707	0.0257613	0.0105279	2507.59	0.0104579
8	0.131707	0.103377	0.0200146	0.00831543	1961.08	0.0081787
9	0.103377	0.0812237	0.0155837	0.00657006	1535.47	0.00640369
10	0.0812237	0.0638751	0.0121557	0.00519288	1203.45	0.005019
11	0.0638751	0.0502726	0.00949663	0.00410584	944.077	0.00393728
12	0.0502726	0.0395958	0.00742928	0.00324752	741.203	0.00309119
13	0.0395958	0.0312073	0.00581893	0.00256952	582.352	0.0024287
14	0.0312073	0.0246111	0.00456248	0.00203377	457.85	0.00190947
15	0.0246111	0.0194201	0.00358076	0.00161025	360.187	0.00150216
16	0.0194201	0.015332	0.00281271	0.00127533	283.516	0.00118241
17	0.015332	0.0121105	0.00221116	0.00101039	223.284	0.000931206
18	0.0121105	0.00957024	0.00173952	0.000800719	175.934	0.000733733
19	0.00957024	0.0075661	0.0013694	0.000634742	138.689	0.000578402
20	0.0075661	0.00598409	0.00107871	0.000503307	109.376	0.000456151
21	0.00598409	0.00473468	0.000850209	0.000399195	86.2931	0.000359886
22	0.00473468	0.00374751	0.000670477	0.0003167	68.1082	0.000284046
23	0.00374751	0.00296718	0.000529009	0.000251315	53.7751	0.000224269
24	0.00296718	0.00235012	0.000417589	0.000199477	42.473	0.000177134
25	0.00235012	0.00186196	0.000329785	0.000158368	33.5574	0.000139952
26	0.00186196	0.00147565	0.000260554	0.000125759	26.5217	0.000110609
27	0.00147565	0.00116983	0.000205939	9.98857e-05	20.9674	8.74445e-05
28	0.00116983	0.00092764	0.000162835	7.93523e-05	16.581	6.91513e-05
29	0.00092764	0.000735787	0.0001288	6.30528e-05	13.1159	5.47001e-05
30	0.000735787	0.000583762	0.000101914	5.01111e-05	10.3777	4.32804e-05
31	0.000583762	0.000463261	8.06673e-05	3.98334e-05	8.21327	3.42535e-05
32	0.000463261	0.000367721	6.38704e-05	3.16695e-05	6.50185	2.7116e-05
33	0.000367721	0.000291952	5.05864e-05	2.51833e-05	5.14825	2.14708e-05
34	0.000291952	0.000231846	4.0077e-05	2.00291e-05	4.07739	1.70048e-05
35	0.000231846	0.000184153	3.17599e-05	1.59325e-05	3.22998	1.34707e-05
36	0.000184153	0.000146302	2.51756e-05	1.26759e-05	2.55924	1.06733e-05
37	0.000146302	0.000116254	1.99616e-05	1.00866e-05	2.0282	8.45864e-06
38	0.000116254	9.23948e-05	1.58314e-05	8.02742e-06	1.60768	6.70483e-06
39	9.23948e-05	7.34464e-05	1.25588e-05	6.38964e-06	1.27459	5.31568e-06
40	7.34464e-05	5.83946e-05	9.96503e-06	5.08677e-06	1.0107	4.21514e-06
41	5.83946e-05	4.64357e-05	7.90876e-06	4.05015e-06	0.801596	3.34306e-06
42	4.64357e-05	3.69323e-05	6.27817e-06	3.22524e-06	0.635865	2.65188e-06
43	3.69323e-05	2.93788e-05	4.98483e-06	2.5687e-06	0.504487	2.10397e-06
44	2.93788e-05	2.33739e-05	3.95875e-06	2.04609e-06	0.40032	1.66954e-06
45	2.33739e-05	1.85994e-05	3.1445e-06	1.63002e-06	0.317713	1.32503e-06
46	1.85994e-05	1.48025e-05	2.49822e-06	1.29873e-06	0.252193	1.05177e-06
47	1.48025e-05	1.17824e-05	1.98514e-06	1.03491e-06	0.200216	8.35001e-07
48	1.17824e-05	9.37992e-06	1.57772e-06	8.24778e-07	0.158975	6.63007e-07
49	9.37992e-06	7.46838e-06	1.25415e-06	6.57394e-07	0.126248	5.26518e-07
50	7.46838e-06	5.94724e-06	9.97105e-07	5.24043e-07	0.100272	4.18187e-07
51	5.94724e-06	4.73657e-06	7.9288e-07	4.17791e-07	0.0796527	3.32192e-07
52	4.73657e-06	3.77286e-06	6.30588e-07	3.3312e-07	0.0632818	2.63917e-07
53	3.77286e-06	3.00562e-06	5.01596e-07	2.65639e-07	0.0502824	2.09703e-07
54	3.00562e-06	2.39472e-06	3.99053e-07	2.11852e-07	0.0399586	1.66648e-07
55	2.39472e-06	1.90822e-06	3.17522e-07	1.68974e-07	0.0317585	1.32449e-07
56	1.90822e-06	1.52075e-06	2.52686e-07	1.34788e-07	0.0252444	1.05282e-07
57	1.52075e-06	1.2121e-06	2.01119e-07	1.0753e-07	0.0200689	8.36975e-08
58	1.2121e-06	9.66206e-07	1.60098e-07	8.57934e-08	0.0159564	6.65462e-08
59	9.66206e-07	7.70286e-07	1.27462e-07	6.84575e-08	0.0126881	5.29158e-08
60	7.70286e-07				0	0

## Sheet: 1.3.  State Details
Strategy	1	Regorafenib
State	3	Progression
	Cohort %			Payoff 1 - Effectiveness
	1.3 State	1.3.1 Transition	1.3.2 Transition	1.3 State
Cycle (_stage)	Progression	Progression	Dead	Progression
0	0	0	0	0
1	0.190704	0.179855	0.0108489	0.0107799
2	0.310302	0.292091	0.0182105	0.0174974
3	0.388937	0.365646	0.0232911	0.0218775
4	0.438921	0.412239	0.026682	0.0246283
5	0.468228	0.439422	0.0288061	0.0262081
6	0.482471	0.452492	0.029979	0.0269389
7	0.485738	0.455298	0.03044	0.0270546
8	0.481059	0.450687	0.0303719	0.0267281
9	0.470702	0.440786	0.029915	0.0260883
10	0.45637	0.427193	0.0291771	0.0252317
11	0.439349	0.411108	0.028241	0.0242309
12	0.420604	0.393434	0.0271703	0.02314
13	0.400863	0.37485	0.0260136	0.0219997
14	0.380669	0.355861	0.024808	0.02084
15	0.360423	0.336841	0.0235817	0.0196831
16	0.340422	0.318066	0.0223558	0.0185451
17	0.320879	0.299733	0.0211461	0.0174375
18	0.301944	0.28198	0.0199639	0.0163681
19	0.28372	0.264902	0.0188176	0.0153423
20	0.266272	0.248559	0.0177128	0.0143634
21	0.249638	0.232984	0.0166532	0.013433
22	0.233835	0.218194	0.015641	0.0125517
23	0.218864	0.204187	0.0146774	0.0117192
24	0.204716	0.190953	0.0137626	0.0109346
25	0.191371	0.178475	0.0128959	0.0101967
26	0.178805	0.166728	0.0120766	0.00950369
27	0.166988	0.155685	0.0113033	0.00885382
28	0.155891	0.145317	0.0105745	0.00824509
29	0.145479	0.135591	0.00988841	0.00767549
30	0.13572	0.126477	0.00924326	0.00714296
31	0.126579	0.117941	0.00863717	0.00664546
32	0.118022	0.109954	0.00806822	0.00618099
33	0.110018	0.102483	0.00753454	0.00574762
34	0.102534	0.0954995	0.00703423	0.00534346
35	0.0955395	0.088974	0.0065655	0.00496671
36	0.0890058	0.0828792	0.00612657	0.00461567
37	0.0829044	0.0771887	0.00571572	0.00428868
38	0.0772087	0.0718773	0.00533133	0.00398421
39	0.0718932	0.0669213	0.00497183	0.00370079
40	0.0669339	0.0622982	0.00463572	0.00343703
41	0.0623081	0.0579865	0.00432158	0.00319163
42	0.0579945	0.0539664	0.00402806	0.00296336
43	0.0539727	0.0502188	0.00375389	0.00275107
44	0.0502238	0.0467259	0.00349784	0.00255368
45	0.0467299	0.0434711	0.00325879	0.00237019
46	0.0434742	0.0404386	0.00303566	0.00219963
47	0.0404411	0.0376137	0.00282742	0.00204113
48	0.0376156	0.0349825	0.00263312	0.00189386
49	0.0349841	0.0325322	0.00245187	0.00175703
50	0.0325335	0.0302507	0.00228282	0.00162993
51	0.0302517	0.0281265	0.00212517	0.00151189
52	0.0281273	0.0261491	0.00197818	0.00140226
53	0.0261497	0.0243086	0.00184115	0.00130046
54	0.0243091	0.0225957	0.00171343	0.00120595
55	0.0225961	0.0210017	0.0015944	0.00111821
56	0.021002	0.0195185	0.00148349	0.00103677
57	0.0195187	0.0181386	0.00138015	0.000961176
58	0.0181388	0.0168549	0.00128388	0.000891025
59	0.0168551	0.0156609	0.00119421	0.000825928
60	0.015661			0

## Sheet: 1.4.  State Details
Strategy	1	Regorafenib
State	4	Dead
	Cohort %
	1.4 State
Cycle (_stage)	Dead
0	0
1	0.0524637
2	0.106368
3	0.158812
4	0.209186
5	0.257259
6	0.302954
7	0.346266
8	0.387234
9	0.425921
10	0.462406
11	0.496776
12	0.529123
13	0.559541
14	0.588124
15	0.614966
16	0.640158
17	0.663789
18	0.685945
19	0.70671
20	0.726162
21	0.744378
22	0.761431
23	0.777388
24	0.792317
25	0.806279
26	0.819333
27	0.831536
28	0.842939
29	0.853593
30	0.863544
31	0.872838
32	0.881515
33	0.889615
34	0.897174
35	0.904229
36	0.91081
37	0.916949
38	0.922675
39	0.928014
40	0.932993
41	0.937633
42	0.941959
43	0.94599
44	0.949747
45	0.953247
46	0.956507
47	0.959544
48	0.962373
49	0.965007
50	0.967459
51	0.969742
52	0.971868
53	0.973846
54	0.975688
55	0.977402
56	0.978996
57	0.98048
58	0.98186
59	0.983144
60	0.984338

## Sheet: 2. Strategy Results
Strategy	2	Placebo
		Cohort State Proportions
Cycle		Live With AE	Live Without AE	Progression	Dead	Payoff 2 - Cost		Payoff 1 - Effectiveness			Checksum of Cohort %
						No Discount	Cum No Disc	No Discount	Cum No Disc
0		1	0	0	0	2.46385	2.46385	0.0619583	0.0619583		1
1		0	0.573015	0.352412	0.074573	0	2.46385	0.0561226	0.118081		1
2		0	0.354718	0.494964	0.150318	0	2.46385	0.0502652	0.168346		1
3		0	0.224763	0.552836	0.222401	0	2.46385	0.0452269	0.213573		1
4		0	0.144432	0.565648	0.28992	0	2.46385	0.0407968	0.25437		1
5		0	0.0937361	0.553612	0.352651	0	2.46385	0.0368513	0.291221		1
6		0	0.0612983	0.528068	0.410634	0	2.46385	0.0333101	0.324531		1
7		0	0.0403315	0.495639	0.46403	0	2.46385	0.0301167	0.354648		1
8		0	0.0266717	0.460262	0.513066	0	2.46385	0.0272289	0.381877		1
9		0	0.0177152	0.424286	0.557998	0	2.46385	0.0246131	0.40649		1
10		0	0.0118108	0.389093	0.599096	0	2.46385	0.022242	0.428732		1
11		0	0.0079007	0.355472	0.636627	0	2.46385	0.0200919	0.448824		1
12		0	0.00530083	0.323842	0.670857	0	2.46385	0.0181425	0.466966		1
13		0	0.00356607	0.294395	0.702039	0	2.46385	0.0163754	0.483342		1
14		0	0.0024049	0.267179	0.730416	0	2.46385	0.0147741	0.498116		1
15		0	0.00162546	0.242159	0.756215	0	2.46385	0.0133238	0.51144		1
16		0	0.00110091	0.219247	0.779652	0	2.46385	0.0120109	0.52345		1
17		0	0.000747065	0.198327	0.800926	0	2.46385	0.010823	0.534273		1
18		0	0.00050785	0.179269	0.820223	0	2.46385	0.00974878	0.544022		1
19		0	0.000345808	0.161938	0.837716	0	2.46385	0.00877783	0.5528		1
20		0	0.000235836	0.146201	0.853563	0	2.46385	0.0079007	0.560701		1
21		0	0.000161073	0.131927	0.867911	0	2.46385	0.00710869	0.567809		1
22		0	0.000110163	0.118994	0.880896	0	2.46385	0.0063939	0.574203		1
23		0	7.54423e-05	0.107284	0.892641	0	2.46385	0.00574909	0.579952		1
24		0	5.1729e-05	0.0966901	0.903258	0	2.46385	0.00516767	0.58512		1
25		0	3.55112e-05	0.0871115	0.912853	0	2.46385	0.00464362	0.589764		1
26		0	2.44054e-05	0.0784559	0.92152	0	2.46385	0.00417148	0.593935		1
27		0	1.67908e-05	0.0706383	0.929345	0	2.46385	0.00374627	0.597681		1
28		0	1.15638e-05	0.0635807	0.936408	0	2.46385	0.00336347	0.601045		1
29		0	7.97181e-06	0.0572121	0.94278	0	2.46385	0.00301898	0.604064		1
30		0	5.50075e-06	0.0514674	0.948527	0	2.46385	0.00270906	0.606773		1
31		0	3.79909e-06	0.0462875	0.953709	0	2.46385	0.00243035	0.609203		1
32		0	2.62612e-06	0.0416185	0.958379	0	2.46385	0.00217978	0.611383		1
33		0	1.81683e-06	0.0374113	0.962587	0	2.46385	0.00195457	0.613338		1
34		0	1.25795e-06	0.0336215	0.966377	0	2.46385	0.00175223	0.61509		1
35		0	8.71663e-07	0.0302088	0.96979	0	2.46385	0.00157048	0.61666		1
36		0	6.04451e-07	0.0271364	0.972863	0	2.46385	0.00140728	0.618068		1
37		0	4.19459e-07	0.0243713	0.975628	0	2.46385	0.00126076	0.619328		1
38		0	2.91289e-07	0.0218833	0.978116	0	2.46385	0.00112927	0.620458		1
39		0	2.0242e-07	0.0196453	0.980354	0	2.46385	0.00101128	0.621469		1
40		0	1.40757e-07	0.0176327	0.982367	0	2.46385	0.000905441	0.622374		1
41		0	9.7941e-08	0.0158232	0.984177	0	2.46385	0.000810522	0.623185		1
42		0	6.81914e-08	0.0141967	0.985803	0	2.46385	0.000725417	0.62391		1
43		0	4.75069e-08	0.012735	0.987265	0	2.46385	0.000649127	0.62456		1
44		0	3.3116e-08	0.0114218	0.988578	0	2.46385	0.000580755	0.62514		1
45		0	2.30977e-08	0.0102421	0.989758	0	2.46385	0.000519492	0.62566		1
46		0	1.61191e-08	0.00918271	0.990817	0	2.46385	0.000464612	0.626124		1
47		0	1.1255e-08	0.00823148	0.991769	0	2.46385	0.000415458	0.62654		1
48		0	7.8629e-09	0.00737755	0.992622	0	2.46385	0.000371442	0.626911		1
49		0	5.49595e-09	0.00661113	0.993389	0	2.46385	0.000332036	0.627243		1
50		0	3.84344e-09	0.00592337	0.994077	0	2.46385	0.000296762	0.62754		1
51		0	2.68912e-09	0.00530633	0.994694	0	2.46385	0.000265194	0.627805		1
52		0	1.88238e-09	0.00475283	0.995247	0	2.46385	0.000236947	0.628042		1
53		0	1.31828e-09	0.00425641	0.995744	0	2.46385	0.000211677	0.628254		1
54		0	9.23652e-10	0.00381128	0.996189	0	2.46385	0.000189074	0.628443		1
55		0	6.47443e-10	0.0034122	0.996588	0	2.46385	0.000168859	0.628612		1
56		0	4.5403e-10	0.00305446	0.996946	0	2.46385	0.000150784	0.628763		1
57		0	3.18532e-10	0.00273385	0.997266	0	2.46385	0.000134625	0.628897		1
58		0	2.23565e-10	0.00244654	0.997553	0	2.46385	0.00012018	0.629017		1
59		0	1.56976e-10	0.00218913	0.997811	0	2.46385	0.000107271	0.629125		1
60		0	1.10264e-10	0.00195854	0.998041	0	2.46385	0	0.629125		1
Total						2.46385	2.46385	0.629125	0.629125

## Sheet: 2.1.  State Details
Strategy	2	Placebo
State	1	Live With AE
	Cohort %									Payoff 2 - Cost					Payoff 1 - Effectiveness
	2.1 State	2.1.1 Transition	2.1.1.1 Transition	2.1.1.2 Transition	2.1.1.3 Transition	2.1.1.4 Transition	2.1.1.5 Transition	2.1.2 Transition	2.1.3 Transition	2.1.1.2 Transition	2.1.1.3 Transition	2.1.1.4 Transition	2.1.1.5 Transition	State/Trans	2.1 State	2.1.1.2 Transition	2.1.1.3 Transition	2.1.1.4 Transition	2.1.1.5 Transition	State/Trans
Cycle (_stage)	Live With AE	Live - AE	without AE	hypertension	Hand foot sydrome	fatigue	diarrhea	Progression	Dead	hypertension	Hand foot sydrome	fatigue	diarrhea	State Total	Live With AE	hypertension	Hand foot sydrome	fatigue	diarrhea	State Total
0	1	0.573015	0.509984	0.0286508	0.00573015	0.0286508	0	0.352412	0.074573	1.69326	0.770591	0	0	2.46385	0.0633333	0	-0.000310192	-0.00106485	0	0.0619583
1	0	0	0	0	0	0	0	0	0	0	0	0	0	0	0	0	0	0	0	0
2	0	0	0	0	0	0	0	0	0	0	0	0	0	0	0	0	0	0	0	0
3	0	0	0	0	0	0	0	0	0	0	0	0	0	0	0	0	0	0	0	0
4	0	0	0	0	0	0	0	0	0	0	0	0	0	0	0	0	0	0	0	0
5	0	0	0	0	0	0	0	0	0	0	0	0	0	0	0	0	0	0	0	0
6	0	0	0	0	0	0	0	0	0	0	0	0	0	0	0	0	0	0	0	0
7	0	0	0	0	0	0	0	0	0	0	0	0	0	0	0	0	0	0	0	0
8	0	0	0	0	0	0	0	0	0	0	0	0	0	0	0	0	0	0	0	0
9	0	0	0	0	0	0	0	0	0	0	0	0	0	0	0	0	0	0	0	0
10	0	0	0	0	0	0	0	0	0	0	0	0	0	0	0	0	0	0	0	0
11	0	0	0	0	0	0	0	0	0	0	0	0	0	0	0	0	0	0	0	0
12	0	0	0	0	0	0	0	0	0	0	0	0	0	0	0	0	0	0	0	0
13	0	0	0	0	0	0	0	0	0	0	0	0	0	0	0	0	0	0	0	0
14	0	0	0	0	0	0	0	0	0	0	0	0	0	0	0	0	0	0	0	0
15	0	0	0	0	0	0	0	0	0	0	0	0	0	0	0	0	0	0	0	0
16	0	0	0	0	0	0	0	0	0	0	0	0	0	0	0	0	0	0	0	0
17	0	0	0	0	0	0	0	0	0	0	0	0	0	0	0	0	0	0	0	0
18	0	0	0	0	0	0	0	0	0	0	0	0	0	0	0	0	0	0	0	0
19	0	0	0	0	0	0	0	0	0	0	0	0	0	0	0	0	0	0	0	0
20	0	0	0	0	0	0	0	0	0	0	0	0	0	0	0	0	0	0	0	0
21	0	0	0	0	0	0	0	0	0	0	0	0	0	0	0	0	0	0	0	0
22	0	0	0	0	0	0	0	0	0	0	0	0	0	0	0	0	0	0	0	0
23	0	0	0	0	0	0	0	0	0	0	0	0	0	0	0	0	0	0	0	0
24	0	0	0	0	0	0	0	0	0	0	0	0	0	0	0	0	0	0	0	0
25	0	0	0	0	0	0	0	0	0	0	0	0	0	0	0	0	0	0	0	0
26	0	0	0	0	0	0	0	0	0	0	0	0	0	0	0	0	0	0	0	0
27	0	0	0	0	0	0	0	0	0	0	0	0	0	0	0	0	0	0	0	0
28	0	0	0	0	0	0	0	0	0	0	0	0	0	0	0	0	0	0	0	0
29	0	0	0	0	0	0	0	0	0	0	0	0	0	0	0	0	0	0	0	0
30	0	0	0	0	0	0	0	0	0	0	0	0	0	0	0	0	0	0	0	0
31	0	0	0	0	0	0	0	0	0	0	0	0	0	0	0	0	0	0	0	0
32	0	0	0	0	0	0	0	0	0	0	0	0	0	0	0	0	0	0	0	0
33	0	0	0	0	0	0	0	0	0	0	0	0	0	0	0	0	0	0	0	0
34	0	0	0	0	0	0	0	0	0	0	0	0	0	0	0	0	0	0	0	0
35	0	0	0	0	0	0	0	0	0	0	0	0	0	0	0	0	0	0	0	0
36	0	0	0	0	0	0	0	0	0	0	0	0	0	0	0	0	0	0	0	0
37	0	0	0	0	0	0	0	0	0	0	0	0	0	0	0	0	0	0	0	0
38	0	0	0	0	0	0	0	0	0	0	0	0	0	0	0	0	0	0	0	0
39	0	0	0	0	0	0	0	0	0	0	0	0	0	0	0	0	0	0	0	0
40	0	0	0	0	0	0	0	0	0	0	0	0	0	0	0	0	0	0	0	0
41	0	0	0	0	0	0	0	0	0	0	0	0	0	0	0	0	0	0	0	0
42	0	0	0	0	0	0	0	0	0	0	0	0	0	0	0	0	0	0	0	0
43	0	0	0	0	0	0	0	0	0	0	0	0	0	0	0	0	0	0	0	0
44	0	0	0	0	0	0	0	0	0	0	0	0	0	0	0	0	0	0	0	0
45	0	0	0	0	0	0	0	0	0	0	0	0	0	0	0	0	0	0	0	0
46	0	0	0	0	0	0	0	0	0	0	0	0	0	0	0	0	0	0	0	0
47	0	0	0	0	0	0	0	0	0	0	0	0	0	0	0	0	0	0	0	0
48	0	0	0	0	0	0	0	0	0	0	0	0	0	0	0	0	0	0	0	0
49	0	0	0	0	0	0	0	0	0	0	0	0	0	0	0	0	0	0	0	0
50	0	0	0	0	0	0	0	0	0	0	0	0	0	0	0	0	0	0	0	0
51	0	0	0	0	0	0	0	0	0	0	0	0	0	0	0	0	0	0	0	0
52	0	0	0	0	0	0	0	0	0	0	0	0	0	0	0	0	0	0	0	0
53	0	0	0	0	0	0	0	0	0	0	0	0	0	0	0	0	0	0	0	0
54	0	0	0	0	0	0	0	0	0	0	0	0	0	0	0	0	0	0	0	0
55	0	0	0	0	0	0	0	0	0	0	0	0	0	0	0	0	0	0	0	0
56	0	0	0	0	0	0	0	0	0	0	0	0	0	0	0	0	0	0	0	0
57	0	0	0	0	0	0	0	0	0	0	0	0	0	0	0	0	0	0	0	0
58	0	0	0	0	0	0	0	0	0	0	0	0	0	0	0	0	0	0	0	0
59	0	0	0	0	0	0	0	0	0	0	0	0	0	0	0	0	0	0	0	0
60	0													0	0					0

[truncated: 6 more sheets: 2.2.  State Details, 2.3.  State Details, 2.4.  State Details, Table Life_Table, State Trans Diag, Extras]
