# Supplementary material for: Regorafenib treatment for patients with hepatocellular carcinoma who progressed on sorafenib—A cost-effectiveness analysis
Source: PLoS One. 2018 Nov 8;13(11):e0207132. doi: 10.1371/journal.pone.0207132 (PMC6224101; doi:10.1371/journal.pone.0207132)
Supplement: S1 File — (ZIP) [file pone.0207132.s002.zip › S2_File/CE_Final.trex]

<?xml version="1.0" encoding="ASCII"?>
<xmi:XMI xmi:version="2.0" xmlns:xmi="http://www.omg.org/XMI" xmlns:xsi="http://www.w3.org/2001/XMLSchema-instance" xmlns:notation="http://www.eclipse.org/gmf/runtime/1.0.2/notation" xmlns:tree="http://www.treeage.com/modeldefs/tree">
  <tree:Tree xmi:id="_vjkKYMOHEeeGU8JYA_XOzw">
    <Node xmi:id="_vjkKYcOHEeeGU8JYA_XOzw" NameID="Node1" Label="OS" NodeType="DecisionNode">
      <Definition xmi:id="_vjkKY8OHEeeGU8JYA_XOzw" Variable="gamma_Regorafenib_survival" Value="1.06134" Comment=""/>
      <Definition xmi:id="_vjkKZMOHEeeGU8JYA_XOzw" Variable="gamma_placebo_survival" Value="1.07166" Comment=""/>
      <Definition xmi:id="_vjkKZcOHEeeGU8JYB-XOzw" Variable="lambda_Regorafenib_survival" Value="0.05389" Comment=""/>
      <Definition xmi:id="_vjkKZsOHEeeGU8JYB-XOzw" Variable="lambda_placebo_survival" Value="0.0775" Comment=""/>
      <Definition xmi:id="_vjkKaMOHEeeGU8JYB-XOzw" Variable="age" Value="64" Comment=""/>
      <Definition xmi:id="_vjkKacOHEeeGU8JYB-XOzw" Variable="gamma_placebo_progress" Value="0.86233" Comment=""/>
      <Definition xmi:id="_vjkKasOHEeeGU8JYC9XOzw" Variable="lambda_placebo_progress" Value="0.4345" Comment=""/>
      <Definition xmi:id="_vjkKa8OHEeeGU8JYC9XOzw" Variable="gamma_Regorafenib_progress" Value="0.92149" Comment=""/>
      <Definition xmi:id="_vjkKbMOHEeeGU8JYC9XOzw" Variable="lambda_Regorafenib_progress" Value="0.21159" Comment=""/>
      <Definition xmi:id="_vjkKcMOHEeeGU8JYD8XOzw" Variable="r_y" Value="0.03" Comment=""/>
      <Definition xmi:id="_vjkKccOHEeeGU8JYD8XOzw" Variable="r_m" Value="(1+r_y)^(1/12)-1" Comment=""/>
      <Definition xmi:id="_bPIeQMkhEee1CIGqA_z-KQ" Variable="u_Base" Value="0.76/12" Comment=""/>
      <Definition xmi:id="_b-QOEMkhEee1CIGqA_z-KQ" Variable="u_progress" Value="0.68/12" Comment=""/>
      <Definition xmi:id="_nj9QweApEeeHIbZMfg9BpA" Variable="p_hypertension_reg" Value="0.15" Comment=""/>
      <Definition xmi:id="_qkH2IeApEeeHIbZMgf9BpA" Variable="p_hand_reg" Value="0.13" Comment=""/>
      <Definition xmi:id="_wW8JUeApEeeHIbZMhe9BpA" Variable="p_fatigue_reg" Value="0.09" Comment=""/>
      <Definition xmi:id="_zwDaMeApEeeHIbZMhe9BpA" Variable="p_diarrhea_reg" Value="0.03" Comment=""/>
      <Definition xmi:id="_DiKBAeAqEeeHIbZM3I9BpA" Variable="p_hypertension_pla" Value="0.05" Comment=""/>
      <Definition xmi:id="_I28UYeAqEeeHIbZM4H9BpA" Variable="c_hypertension" Value="59.1" Comment=""/>
      <Definition xmi:id="_LcPiseAqEeeHIbZM4H9BpA" Variable="c_Hand" Value="134.48" Comment=""/>
      <Definition xmi:id="_N-DYIeAqEeeHIbZM5G9BpA" Variable="c_fatigue" Value="0" Comment=""/>
      <Definition xmi:id="_QgffseAqEeeHIbZM5G9BpA" Variable="c_diarrhea" Value="81.6" Comment=""/>
      <Definition xmi:id="_UPEDMeAqEeeHIbZM5G9BpA" Variable="du_hypertensio" Value="0" Comment=""/>
      <Definition xmi:id="_WtYfweAqEeeHIbZM6F9BpA" Variable="du_Hand" Value="-0.116*d_days_Hand/30" Comment=""/>
      <Definition xmi:id="_aDeR0eAqEeeHIbZM6F9BpA" Variable="du_fatige" Value="-0.1115*d_days_fatige/30" Comment=""/>
      <Definition xmi:id="_caelceAqEeeHIbZM7E9BpA" Variable="du_diarrhea" Value="-0.103*d_days_diarrhea/30" Comment=""/>
      <Definition xmi:id="_9pVXAeAqEeeHIbZML09BpA" Variable="p_hand_pla" Value="0.01" Comment=""/>
      <Definition xmi:id="_ALnGgeArEeeHIbZMMz9BpA" Variable="p_fatigue_pla" Value="0.05" Comment=""/>
      <Definition xmi:id="_7cc7oActEei5g-dnA_AKtA" Variable="d_days_diarrhea" Value="5" Comment=""/>
      <Definition xmi:id="_NMdZkQcuEei5g-dnA_AKtA" Variable="d_days_heypertension" Value="5" Comment=""/>
      <Definition xmi:id="_TP9NEQcuEei5g-dnB-AKtA" Variable="d_days_Hand" Value="14" Comment=""/>
      <Definition xmi:id="_Z7M9EQcuEei5g-dnB-AKtA" Variable="d_days_fatige" Value="10" Comment=""/>
      <Definition xmi:id="_-xLUkBrdEeiY7I00id_QQg" Variable="p_diarrhea_pla" Value="0" Comment=""/>
      <Definition xmi:id="_957KIBumEeiAPoQNB-1BRw" Variable="T" Value="60" Comment=""/>
      <Definition xmi:id="_8MneUBunEeiAPoQNNy1BRw" Variable="c_Regorafenib" Value="15186" Comment=""/>
      <Node xmi:id="_vjkKcsOHEeeGU8JYD8XOzw" NameID="Node3" Label="Regorafenib" NodeType="MarkovNode" CloneMasterIndex="1" CloneMasterName="1">
        <Node xmi:id="_vjkKdcOHEeeGU8JYE7XOzw" NameID="Node8" Label="Live With AE" NodeType="ChanceNode">
          <Prob xmi:id="_vjkKdsOHEeeGU8JYE7XOzw" Value="1"/>
          <MarkovData xsi:type="tree:MarkovNonAbsorbingStateData" xmi:id="_vjkKd8OHEeeGU8JYE7XOzw">
            <StateReward xmi:id="_vjkKeMOHEeeGU8JYE7XOzw" Set="3">
              <Init xmi:id="_vjkKecOHEeeGU8JYF6XOzw" Value="1"/>
              <Incr xmi:id="_vjkKesOHEeeGU8JYF6XOzw" Value="1"/>
              <Final xmi:id="_vjkKe8OHEeeGU8JYF6XOzw" Value="0"/>
            </StateReward>
            <StateReward xmi:id="_vjkKfMOHEeeGU8JYF6XOzw" Set="1">
              <Init xmi:id="_vjkKfcOHEeeGU8JYF6XOzw" Value="u_Base"/>
              <Incr xmi:id="_vjkKfsOHEeeGU8JYG5XOzw" Value="u_Base/(1+r_m)^_stage"/>
              <Final xmi:id="_vjkKf8OHEeeGU8JYG5XOzw" Value="0"/>
            </StateReward>
            <StateReward xmi:id="_vjkKgMOHEeeGU8JYG5XOzw" Set="2">
              <Init xmi:id="_vjkKgcOHEeeGU8JYG5XOzw" Value="c_Regorafenib"/>
              <Incr xmi:id="_vjkKgsOHEeeGU8JYG5XOzw" Value="c_Regorafenib/(1+r_m)^_stage"/>
              <Final xmi:id="_vjkKg8OHEeeGU8JYH4XOzw" Value="0"/>
            </StateReward>
          </MarkovData>
          <Node xmi:id="_vjkKhMOHEeeGU8JYH4XOzw" NameID="Node10" Label="Live - AE" NodeType="ChanceNode">
            <Prob xmi:id="_vjkKhcOHEeeGU8JYH4XOzw" Value="#"/>
            <MarkovData xsi:type="tree:MarkovTransitionData" xmi:id="_2wrIAOAoEeeHIbZMSt9BpA"/>
            <Node xmi:id="_3azDEOAoEeeHIbZMUr9BpA" NameID="Node31" Label="without AE" NodeType="TerminalNode">
              <Prob xmi:id="_XP1iAOApEeeHIbZMcj9BpA" Value="#"/>
              <MarkovData xsi:type="tree:MarkovJumpTransitionData" xmi:id="_KTF-wOApEeeHIbZMbk9BpA" MarkovJumpState="Live Without AE"/>
            </Node>
            <Node xmi:id="_3ae6AOAoEeeHIbZMSt9BpA" NameID="Node30" Label="hypertension" NodeType="TerminalNode">
              <Prob xmi:id="_mN9uMOApEeeHIbZMfg9BpA" Value="p_hypertension_reg"/>
              <MarkovData xsi:type="tree:MarkovJumpTransitionData" xmi:id="_MhMOAOApEeeHIbZMcj9BpA" MarkovJumpState="Live Without AE">
                <TransitionReward xmi:id="_jifJ8OAqEeeHIbZM7E9BpA" Set="1" Value="du_hypertensio"/>
                <TransitionReward xmi:id="_lCLbEOAqEeeHIbZM7E9BpA" Set="2" Value="c_hypertension"/>
              </MarkovData>
            </Node>
            <Node xmi:id="_3ggpgOAoEeeHIbZMXo9BpA" NameID="Node32" Label="Hand foot sydrome" NodeType="TerminalNode">
              <Prob xmi:id="_peBJsOApEeeHIbZMgf9BpA" Value="p_hand_reg"/>
              <MarkovData xsi:type="tree:MarkovJumpTransitionData" xmi:id="_OgWpYOApEeeHIbZMcj9BpA" MarkovJumpState="Live Without AE">
                <TransitionReward xmi:id="_n_zCwOAqEeeHIbZM7E9BpA" Set="1" Value="du_Hand"/>
                <TransitionReward xmi:id="_o9KC4OAqEeeHIbZM7E9BpA" Set="2" Value="c_Hand"/>
              </MarkovData>
            </Node>
            <Node xmi:id="_3mFGAOAoEeeHIbZMZm9BpA" NameID="Node33" Label="fatigue" NodeType="TerminalNode">
              <Prob xmi:id="_vSRnUOApEeeHIbZMgf9BpA" Value="p_fatigue_reg"/>
              <MarkovData xsi:type="tree:MarkovJumpTransitionData" xmi:id="_QHMEUOApEeeHIbZMcj9BpA" MarkovJumpState="Live Without AE">
                <TransitionReward xmi:id="_sDru8OAqEeeHIbZM8D9BpA" Set="1" Value="du_fatige"/>
                <TransitionReward xmi:id="_s--SgOAqEeeHIbZM8D9BpA" Set="2" Value="c_fatigue"/>
              </MarkovData>
            </Node>
            <Node xmi:id="_YglYMOApEeeHIbZMcj9BpA" NameID="Node34" Label="diarrhea" NodeType="TerminalNode">
              <Prob xmi:id="_yIQ9AOApEeeHIbZMhe9BpA" Value="p_diarrhea_reg"/>
              <MarkovData xsi:type="tree:MarkovJumpTransitionData" xmi:id="_b4cE0OApEeeHIbZMfg9BpA" MarkovJumpState="Live Without AE">
                <TransitionReward xmi:id="_wfE8MOAqEeeHIbZM8D9BpA" Set="1" Value="du_diarrhea"/>
                <TransitionReward xmi:id="_xjlGIOAqEeeHIbZM8D9BpA" Set="2" Value="c_diarrhea"/>
              </MarkovData>
            </Node>
          </Node>
          <Node xmi:id="_vjkKh8OHEeeGU8JYH4XOzw" NameID="Node12" Label="Progression" NodeType="TerminalNode">
            <Prob xmi:id="_vjkKiMOHEeeGU8JYI3XOzw" Value="1-exp(-lambda_Regorafenib_progress*(_stage+1)^gamma_Regorafenib_progress)/exp(-lambda_Regorafenib_progress*(_stage)^gamma_Regorafenib_progress)"/>
            <MarkovData xsi:type="tree:MarkovJumpTransitionData" xmi:id="_vjkKicOHEeeGU8JYI3XOzw" MarkovJumpState="Progression"/>
          </Node>
          <Node xmi:id="_vjkKisOHEeeGU8JYI3XOzw" NameID="Node9" Label="Dead" NodeType="TerminalNode">
            <Prob xmi:id="_vjkKi8OHEeeGU8JYI3XOzw" Value="1-exp(-lambda_Regorafenib_survival*(_stage+1)^gamma_Regorafenib_survival)/exp(-lambda_Regorafenib_survival*(_stage)^gamma_Regorafenib_survival)"/>
            <MarkovData xsi:type="tree:MarkovJumpTransitionData" xmi:id="_vjkKjMOHEeeGU8JYI3XOzw" MarkovJumpState="Dead"/>
          </Node>
        </Node>
        <Node xmi:id="_mxYZwOAoEeeHIbZMF69BpA" NameID="Node25" Label="Live Without AE" NodeType="ChanceNode">
          <Prob xmi:id="_4fzt4OApEeeHIbZMhe9BpA" Value="0"/>
          <MarkovData xsi:type="tree:MarkovNonAbsorbingStateData" xmi:id="_mxYZxuAoEeeHIbZMG59BpA">
            <StateReward xmi:id="_5Pz3YBrVEeipIOkSA_Srvw" Set="1">
              <Init xmi:id="_5Pz3YRrVEeipIOkSA_Srvw" Value="0"/>
              <Incr xmi:id="_5Pz3YhrVEeipIOkSA_Srvw" Value="u_Base/(1+r_m)^_stage"/>
              <Final xmi:id="_5Pz3YxrVEeipIOkSA_Srvw" Value="0"/>
            </StateReward>
            <StateReward xmi:id="_7f3OcBrVEeipIOkSB-Srvw" Set="2">
              <Init xmi:id="_7f3OcRrVEeipIOkSB-Srvw" Value="0"/>
              <Incr xmi:id="_7f3OchrVEeipIOkSB-Srvw" Value="c_Regorafenib/(1+r_m)^_stage"/>
              <Final xmi:id="_7f3OcxrVEeipIOkSB-Srvw" Value="0"/>
            </StateReward>
          </MarkovData>
          <Node xmi:id="_whFZUuAoEeeHIbZMNy9BpA" NameID="Node28" Label="Live" NodeType="TerminalNode">
            <Prob xmi:id="_whFZU-AoEeeHIbZMOx9BpA" Value="#"/>
            <MarkovData xsi:type="tree:MarkovJumpTransitionData" xmi:id="_whFZVOAoEeeHIbZMOx9BpA" MarkovJumpState="Live Without AE"/>
          </Node>
          <Node xmi:id="_whFZVeAoEeeHIbZMOx9BpA" NameID="Node29" Label="Progression" NodeType="TerminalNode">
            <Prob xmi:id="_whFZVuAoEeeHIbZMOx9BpA" Value="1-exp(-lambda_Regorafenib_progress*(_stage+1)^gamma_Regorafenib_progress)/exp(-lambda_Regorafenib_progress*(_stage)^gamma_Regorafenib_progress)"/>
            <MarkovData xsi:type="tree:MarkovJumpTransitionData" xmi:id="_whFZV-AoEeeHIbZMOx9BpA" MarkovJumpState="Progression"/>
          </Node>
          <Node xmi:id="_whFZT-AoEeeHIbZMNy9BpA" NameID="Node27" Label="Dead" NodeType="TerminalNode">
            <Prob xmi:id="_whFZUOAoEeeHIbZMNy9BpA" Value="1-exp(-lambda_Regorafenib_survival*(_stage+1)^gamma_Regorafenib_survival)/exp(-lambda_Regorafenib_survival*(_stage)^gamma_Regorafenib_survival)"/>
            <MarkovData xsi:type="tree:MarkovJumpTransitionData" xmi:id="_whFZUeAoEeeHIbZMNy9BpA" MarkovJumpState="Dead"/>
          </Node>
        </Node>
        <Node xmi:id="_vjkKjcOHEeeGU8JYJ2XOzw" NameID="Node11" Label="Progression" NodeType="ChanceNode">
          <Prob xmi:id="_vjkKjsOHEeeGU8JYJ2XOzw" Value="0"/>
          <MarkovData xsi:type="tree:MarkovNonAbsorbingStateData" xmi:id="_vjkKj8OHEeeGU8JYJ2XOzw">
            <StateReward xmi:id="_vjkKkMOHEeeGU8JYJ2XOzw" Set="1">
              <Init xmi:id="_vjkKkcOHEeeGU8JYJ2XOzw" Value="0"/>
              <Incr xmi:id="_vjkKksOHEeeGU8JYK1XOzw" Value="u_progress/(1+r_m)^_stage"/>
              <Final xmi:id="_vjkKk8OHEeeGU8JYK1XOzw" Value="0"/>
            </StateReward>
            <StateReward xmi:id="_2iwMgBrbEeiY7I00A__QQg" Set="2">
              <Init xmi:id="_2iwMgRrbEeiY7I00A__QQg" Value="0"/>
              <Incr xmi:id="_2iwMghrbEeiY7I00A__QQg" Value="0"/>
              <Final xmi:id="_2iwMgxrbEeiY7I00B-_QQg" Value="0"/>
            </StateReward>
          </MarkovData>
          <Node xmi:id="_vjkKlMOHEeeGU8JYK1XOzw" NameID="Node14" Label="Progression" NodeType="TerminalNode">
            <Prob xmi:id="_vjkKlcOHEeeGU8JYK1XOzw" Value="#"/>
            <MarkovData xsi:type="tree:MarkovJumpTransitionData" xmi:id="_vjkKlsOHEeeGU8JYK1XOzw" MarkovJumpState="Progression"/>
          </Node>
          <Node xmi:id="_vjkKl8OHEeeGU8JYL0XOzw" NameID="Node13" Label="Dead" NodeType="TerminalNode">
            <Prob xmi:id="_vjkKmMOHEeeGU8JYL0XOzw" Value="1-exp(-lambda_Regorafenib_survival*(_stage+1)^gamma_Regorafenib_survival)/exp(-lambda_Regorafenib_survival*(_stage)^gamma_Regorafenib_survival)"/>
            <MarkovData xsi:type="tree:MarkovJumpTransitionData" xmi:id="_vjkKmcOHEeeGU8JYL0XOzw" MarkovJumpState="Dead"/>
          </Node>
        </Node>
        <Node xmi:id="_vjkKmsOHEeeGU8JYL0XOzw" NameID="Node4" Label="Dead" NodeType="TerminalNode">
          <Prob xmi:id="_vjkKm8OHEeeGU8JYL0XOzw" Value="0"/>
          <MarkovData xsi:type="tree:MarkovStateData" xmi:id="_vjkKnMOHEeeGU8JYMzXOzw">
            <StateReward xmi:id="_2i1FABrbEeiY7I00B-_QQg" Set="2">
              <Init xmi:id="_2i1FARrbEeiY7I00B-_QQg" Value="0"/>
              <Incr xmi:id="_2i1FAhrbEeiY7I00B-_QQg" Value="0"/>
              <Final xmi:id="_2i1FAxrbEeiY7I00B-_QQg" Value="0"/>
            </StateReward>
            <StateReward xmi:id="_2i6kkBrbEeiY7I00C9_QQg" Set="1">
              <Init xmi:id="_2i6kkRrbEeiY7I00C9_QQg" Value="0"/>
              <Incr xmi:id="_2i6kkhrbEeiY7I00C9_QQg" Value="0"/>
              <Final xmi:id="_2i6kkxrbEeiY7I00C9_QQg" Value="0"/>
            </StateReward>
          </MarkovData>
        </Node>
        <Termination xmi:id="_vjkKncOHEeeGU8JYMzXOzw" Set="1" Value="_STAGE = T" Comment="Default condition must be modified to correct rule for model."/>
        <Termination xmi:id="_vjkKnsOHEeeGU8JYMzXOzw" Value="_STAGE = T" Comment="Default condition must be modified to correct rule for model."/>
        <Termination xmi:id="_vjkKn8OHEeeGU8JYMzXOzw" Set="3" Value="_STAGE = T" Comment="Default condition must be modified to correct rule for model."/>
      </Node>
      <Node xmi:id="_vjkKoMOHEeeGU8JYMzXOzw" NameID="Node2" Label="Placebo" NodeType="MarkovNode">
        <Node xmi:id="_hxjjkBrdEeiY7I00J2_QQg" NameID="Node38" Label="Live With AE" NodeType="ChanceNode">
          <Prob xmi:id="_DF8VYBreEeiY7I00jc_QQg" Value="1"/>
          <MarkovData xsi:type="tree:MarkovNonAbsorbingStateData" xmi:id="_hxyNEBrdEeiY7I00K1_QQg">
            <StateReward xmi:id="_GNriYBreEeiY7I00jc_QQg" Set="1">
              <Init xmi:id="_GNriYRreEeiY7I00jc_QQg" Value="u_Base"/>
              <Incr xmi:id="_GNriYhreEeiY7I00jc_QQg" Value="u_Base/(1+r_m)^_stage"/>
              <Final xmi:id="_GNriYxreEeiY7I00jc_QQg" Value="0"/>
            </StateReward>
            <StateReward xmi:id="_zlFdQBumEeiAPoQNA_1BRw" Set="2">
              <Init xmi:id="_zlFdQRumEeiAPoQNA_1BRw" Value="0"/>
              <Incr xmi:id="_zlFdQhumEeiAPoQNA_1BRw" Value="0"/>
              <Final xmi:id="_zlFdQxumEeiAPoQNA_1BRw" Value="0"/>
            </StateReward>
          </MarkovData>
          <Node xmi:id="_lbQOIBrdEeiY7I00Ur_QQg" NameID="Node40" Label="Live - AE" NodeType="ChanceNode">
            <Prob xmi:id="_lbQOIRrdEeiY7I00Ur_QQg" Value="#"/>
            <MarkovData xsi:type="tree:MarkovTransitionData" xmi:id="_lbQOIhrdEeiY7I00Ur_QQg"/>
            <Node xmi:id="_lbQOIxrdEeiY7I00Ur_QQg" NameID="Node41" Label="without AE" NodeType="TerminalNode">
              <Prob xmi:id="_lbQOJBrdEeiY7I00Vq_QQg" Value="#"/>
              <MarkovData xsi:type="tree:MarkovJumpTransitionData" xmi:id="_lbQOJRrdEeiY7I00Vq_QQg" MarkovJumpState="Live Without AE"/>
            </Node>
            <Node xmi:id="_lbQOJhrdEeiY7I00Vq_QQg" NameID="Node42" Label="hypertension" NodeType="TerminalNode">
              <Prob xmi:id="_lbQOJxrdEeiY7I00Vq_QQg" Value="p_hypertension_pla"/>
              <MarkovData xsi:type="tree:MarkovJumpTransitionData" xmi:id="_lbQOKBrdEeiY7I00Vq_QQg" MarkovJumpState="Live Without AE">
                <TransitionReward xmi:id="_lbQOKRrdEeiY7I00Wp_QQg" Set="1" Value="du_hypertensio"/>
                <TransitionReward xmi:id="_lbQOKhrdEeiY7I00Wp_QQg" Set="2" Value="c_hypertension"/>
              </MarkovData>
            </Node>
            <Node xmi:id="_lbQOKxrdEeiY7I00Wp_QQg" NameID="Node43" Label="Hand foot sydrome" NodeType="TerminalNode">
              <Prob xmi:id="_lbQOLBrdEeiY7I00Wp_QQg" Value="p_hand_pla"/>
              <MarkovData xsi:type="tree:MarkovJumpTransitionData" xmi:id="_lbQOLRrdEeiY7I00Wp_QQg" MarkovJumpState="Live Without AE">
                <TransitionReward xmi:id="_lbQOLhrdEeiY7I00Xo_QQg" Set="1" Value="du_Hand"/>
                <TransitionReward xmi:id="_lbQOLxrdEeiY7I00Xo_QQg" Set="2" Value="c_Hand"/>
              </MarkovData>
            </Node>
            <Node xmi:id="_lbQOMBrdEeiY7I00Xo_QQg" NameID="Node44" Label="fatigue" NodeType="TerminalNode">
              <Prob xmi:id="_lbQOMRrdEeiY7I00Xo_QQg" Value="p_fatigue_pla"/>
              <MarkovData xsi:type="tree:MarkovJumpTransitionData" xmi:id="_lbQOMhrdEeiY7I00Xo_QQg" MarkovJumpState="Live Without AE">
                <TransitionReward xmi:id="_lbQOMxrdEeiY7I00Yn_QQg" Set="1" Value="du_fatige"/>
                <TransitionReward xmi:id="_lbQONBrdEeiY7I00Yn_QQg" Set="2" Value="c_fatigue"/>
              </MarkovData>
            </Node>
            <Node xmi:id="_lbQONRrdEeiY7I00Yn_QQg" NameID="Node45" Label="diarrhea" NodeType="TerminalNode">
              <Prob xmi:id="_lbQONhrdEeiY7I00Yn_QQg" Value="p_diarrhea_pla"/>
              <MarkovData xsi:type="tree:MarkovJumpTransitionData" xmi:id="_lbQONxrdEeiY7I00Yn_QQg" MarkovJumpState="Live Without AE">
                <TransitionReward xmi:id="_lbQOOBrdEeiY7I00Zm_QQg" Set="1" Value="du_diarrhea"/>
                <TransitionReward xmi:id="_lbQOORrdEeiY7I00Zm_QQg" Set="2" Value="c_diarrhea"/>
              </MarkovData>
            </Node>
          </Node>
          <Node xmi:id="_lbQOOhrdEeiY7I00Zm_QQg" NameID="Node46" Label="Progression" NodeType="TerminalNode">
            <Prob xmi:id="_lbQOOxrdEeiY7I00Zm_QQg" Value="1-exp(-lambda_placebo_progress*(_stage+1)^gamma_placebo_progress)/exp(-lambda_placebo_progress*(_stage)^gamma_placebo_progress)"/>
            <MarkovData xsi:type="tree:MarkovJumpTransitionData" xmi:id="_lbQOPBrdEeiY7I00Zm_QQg" MarkovJumpState="Progression"/>
          </Node>
          <Node xmi:id="_lbPnEBrdEeiY7I00Ts_QQg" NameID="Node39" Label="Dead" NodeType="TerminalNode">
            <Prob xmi:id="_lbPnERrdEeiY7I00Ts_QQg" Value="1-exp(-lambda_placebo_survival*(_stage+1)^gamma_placebo_survival)/exp(-lambda_placebo_survival*(_stage)^gamma_placebo_survival)"/>
            <MarkovData xsi:type="tree:MarkovJumpTransitionData" xmi:id="_lbPnEhrdEeiY7I00Ur_QQg" MarkovJumpState="Dead"/>
          </Node>
        </Node>
        <Node xmi:id="_r9vJ4OAoEeeHIbZMH49BpA" NameID="Node26" Label="Live Without AE" NodeType="ChanceNode">
          <Prob xmi:id="_7U2BUOApEeeHIbZMqV9BpA" Value="0"/>
          <MarkovData xsi:type="tree:MarkovNonAbsorbingStateData" xmi:id="_r9464OAoEeeHIbZMI39BpA">
            <StateReward xmi:id="_LNeW0BrWEeipIOkSB-Srvw" Set="1">
              <Init xmi:id="_LNeW0RrWEeipIOkSC9Srvw" Value="0"/>
              <Incr xmi:id="_LNeW0hrWEeipIOkSC9Srvw" Value="u_Base/(1+r_m)^_stage"/>
              <Final xmi:id="_LNeW0xrWEeipIOkSC9Srvw" Value="0"/>
            </StateReward>
            <StateReward xmi:id="_Viyk0BrWEeipIOkSF6Srvw" Set="2">
              <Init xmi:id="_Viyk0RrWEeipIOkSF6Srvw" Value="0"/>
              <Incr xmi:id="_Viyk0hrWEeipIOkSG5Srvw" Value="0"/>
              <Final xmi:id="_Viyk0xrWEeipIOkSG5Srvw" Value="0"/>
            </StateReward>
          </MarkovData>
          <Node xmi:id="_5TTnc-ApEeeHIbZMla9BpA" NameID="Node36" Label="Live" NodeType="TerminalNode">
            <Prob xmi:id="_5TTndOApEeeHIbZMmZ9BpA" Value="#"/>
            <MarkovData xsi:type="tree:MarkovJumpTransitionData" xmi:id="_5TTndeApEeeHIbZMmZ9BpA" MarkovJumpState="Live Without AE"/>
          </Node>
          <Node xmi:id="_5TTnduApEeeHIbZMmZ9BpA" NameID="Node37" Label="Progression" NodeType="TerminalNode">
            <Prob xmi:id="_5TTnd-ApEeeHIbZMmZ9BpA" Value="1-exp(-lambda_placebo_progress*(_stage+1)^gamma_placebo_progress)/exp(-lambda_placebo_progress*(_stage)^gamma_placebo_progress)"/>
            <MarkovData xsi:type="tree:MarkovJumpTransitionData" xmi:id="_5TTneOApEeeHIbZMmZ9BpA" MarkovJumpState="Progression"/>
          </Node>
          <Node xmi:id="_5TTncOApEeeHIbZMla9BpA" NameID="Node35" Label="Dead" NodeType="TerminalNode">
            <Prob xmi:id="_5TTnceApEeeHIbZMla9BpA" Value="1-exp(-lambda_placebo_survival*(_stage+1)^gamma_placebo_survival)/exp(-lambda_placebo_survival*(_stage)^gamma_placebo_survival)"/>
            <MarkovData xsi:type="tree:MarkovJumpTransitionData" xmi:id="_5TTncuApEeeHIbZMla9BpA" MarkovJumpState="Dead"/>
          </Node>
        </Node>
        <Node xmi:id="_xYr5NMOHEeeGU8JYNyXOzw" NameID="Node20" Label="Progression" NodeType="ChanceNode">
          <Prob xmi:id="_xYr5NcOHEeeGU8JYOxXOzw" Value="0"/>
          <MarkovData xsi:type="tree:MarkovNonAbsorbingStateData" xmi:id="_xYr5NsOHEeeGU8JYOxXOzw">
            <StateReward xmi:id="_xYr5N8OHEeeGU8JYOxXOzw" Set="1">
              <Init xmi:id="_xYr5OMOHEeeGU8JYOxXOzw" Value="0"/>
              <Incr xmi:id="_xYr5OcOHEeeGU8JYOxXOzw" Value="u_progress/(1+r_m)^_stage"/>
              <Final xmi:id="_xYr5OsOHEeeGU8JYPwXOzw" Value="0"/>
            </StateReward>
            <StateReward xmi:id="_Vi7HsBrWEeipIOkSG5Srvw" Set="2">
              <Init xmi:id="_Vi7HsRrWEeipIOkSG5Srvw" Value="0"/>
              <Incr xmi:id="_Vi7HshrWEeipIOkSG5Srvw" Value="0"/>
              <Final xmi:id="_Vi7HsxrWEeipIOkSH4Srvw" Value="0"/>
            </StateReward>
          </MarkovData>
          <Node xmi:id="_xYr5O8OHEeeGU8JYPwXOzw" NameID="Node21" Label="Progression" NodeType="TerminalNode">
            <Prob xmi:id="_xYr5PMOHEeeGU8JYPwXOzw" Value="#"/>
            <MarkovData xsi:type="tree:MarkovJumpTransitionData" xmi:id="_xYr5PcOHEeeGU8JYPwXOzw" MarkovJumpState="Progression"/>
          </Node>
          <Node xmi:id="_xYr5PsOHEeeGU8JYPwXOzw" NameID="Node22" Label="Dead" NodeType="TerminalNode">
            <Prob xmi:id="_xYr5P8OHEeeGU8JYQvXOzw" Value="1-exp(-lambda_placebo_survival*(_stage+1)^gamma_placebo_survival)/exp(-lambda_placebo_survival*(_stage)^gamma_placebo_survival)"/>
            <MarkovData xsi:type="tree:MarkovJumpTransitionData" xmi:id="_xYr5QMOHEeeGU8JYQvXOzw" MarkovJumpState="Dead"/>
          </Node>
        </Node>
        <Node xmi:id="_xYr5GcOHEeeGU8JYI3XOzw" NameID="Node15" Label="Dead" NodeType="TerminalNode">
          <Prob xmi:id="_xYr5GsOHEeeGU8JYI3XOzw" Value="0"/>
          <MarkovData xsi:type="tree:MarkovStateData" xmi:id="_xYr5G8OHEeeGU8JYI3XOzw">
            <StateReward xmi:id="_VjDDgBrWEeipIOkSH4Srvw" Set="2">
              <Init xmi:id="_VjDDgRrWEeipIOkSH4Srvw" Value="0"/>
              <Incr xmi:id="_VjDDghrWEeipIOkSH4Srvw" Value="0"/>
              <Final xmi:id="_VjDDgxrWEeipIOkSH4Srvw" Value="0"/>
            </StateReward>
            <StateReward xmi:id="_VjnrQBrWEeipIOkSK1Srvw" Set="1">
              <Init xmi:id="_VjnrQRrWEeipIOkSK1Srvw" Value="0"/>
              <Incr xmi:id="_VjnrQhrWEeipIOkSK1Srvw" Value="0"/>
              <Final xmi:id="_VjnrQxrWEeipIOkSL0Srvw" Value="0"/>
            </StateReward>
          </MarkovData>
        </Node>
        <Termination xmi:id="_vjkKo8OHEeeGU8JYNyXOzw" Value="_STAGE = T" Comment="Default condition must be modified to correct rule for model."/>
        <Termination xmi:id="_vjkKpMOHEeeGU8JYNyXOzw" Set="3" Value="_STAGE = T" Comment="Default condition must be modified to correct rule for model."/>
      </Node>
    </Node>
    <Variable xmi:id="_vjkKpcOHEeeGU8JYNyXOzw" NameID="age" Label="" Comment="">
      <SensitivityRange xmi:id="_11gVMCqjEeiButr2A_RRXQ" LowValue="50.0" HighValue="70.0" Intervals="10"/>
    </Variable>
    <Variable xmi:id="_vjkKq8OHEeeGU8JYPwXOzw" NameID="lambda_placebo_survival" Label="" Comment="">
      <SensitivityRange xmi:id="_11zQICqjEeiButr2A_RRXQ" LowValue="0.065" HighValue="0.09" Intervals="10"/>
    </Variable>
    <Variable xmi:id="_vjkKrcOHEeeGU8JYPwXOzw" NameID="lambda_Regorafenib_survival" Label="" Comment="">
      <SensitivityRange xmi:id="_119oMCqjEeiButr2A_RRXQ" LowValue="0.045" HighValue="0.06" Intervals="10"/>
    </Variable>
    <Variable xmi:id="_vjkKr8OHEeeGU8JYPwXOzw" NameID="gamma_placebo_survival" Label="" Comment="">
      <SensitivityRange xmi:id="_12EV4CqjEeiButr2A_RRXQ" LowValue="1.06" HighValue="1.08" Intervals="10"/>
    </Variable>
    <Variable xmi:id="_vjkKscOHEeeGU8JYQvXOzw" NameID="gamma_Regorafenib_survival" Label="" Comment="">
      <SensitivityRange xmi:id="_12Ot8CqjEeiButr2B-RRXQ" LowValue="1.05" HighValue="1.07" Intervals="10"/>
    </Variable>
    <Variable xmi:id="_vjkKs8OHEeeGU8JYQvXOzw" NameID="T" Label="Time Horizon (months)" Comment="">
      <SensitivityRange xmi:id="_OubLICa1EeiCt8UzB-7cUA" LowValue="24.0" HighValue="60.0" Intervals="10"/>
    </Variable>
    <Variable xmi:id="_vjkKuMOHEeeGU8JYRuXOzw" NameID="gamma_placebo_progress" Label="" Comment="">
      <SensitivityRange xmi:id="_12XQ0CqjEeiButr2B-RRXQ" LowValue="0.8" HighValue="0.9" Intervals="10"/>
    </Variable>
    <Variable xmi:id="_vjkKucOHEeeGU8JYRuXOzw" NameID="lambda_placebo_progress" Label="" Comment="">
      <SensitivityRange xmi:id="_12Ye8CqjEeiButr2B-RRXQ" LowValue="0.4" HighValue="0.5" Intervals="10"/>
    </Variable>
    <Variable xmi:id="_vjkKusOHEeeGU8JYStXOzw" NameID="gamma_Regorafenib_progress" Label="" Comment="">
      <SensitivityRange xmi:id="_12oWkCqjEeiButr2B-RRXQ" LowValue="0.9" HighValue="0.95" Intervals="10"/>
    </Variable>
    <Variable xmi:id="_vjkKu8OHEeeGU8JYStXOzw" NameID="lambda_Regorafenib_progress" Label="" Comment="">
      <SensitivityRange xmi:id="_12vEQCqjEeiButr2B-RRXQ" LowValue="0.2" HighValue="0.25" Intervals="10"/>
    </Variable>
    <Variable xmi:id="_vjkKvMOHEeeGU8JYStXOzw" NameID="u_Base" Label="" Comment="">
      <SensitivityRange xmi:id="_123AECqjEeiButr2C9RRXQ" LowValue="0.05" HighValue="0.08" Intervals="10"/>
    </Variable>
    <Variable xmi:id="_vjkKvcOHEeeGU8JYStXOzw" NameID="u_progress" Label="" Comment="">
      <SensitivityRange xmi:id="_123AESqjEeiButr2C9RRXQ" LowValue="0.04" HighValue="0.07" Intervals="10"/>
    </Variable>
    <Variable xmi:id="_vjkKvsOHEeeGU8JYStXOzw" NameID="c_Regorafenib" Label="" Comment="">
      <SensitivityRange xmi:id="_13FpkCqjEeiButr2C9RRXQ" LowValue="12149.0" HighValue="15186.0" Intervals="10"/>
    </Variable>
    <Variable xmi:id="_vjkKv8OHEeeGU8JYTsXOzw" NameID="r_y" Label="" Comment="">
      <SensitivityRange xmi:id="_14sMECqjEeiButr2F6RRXQ" HighValue="0.05" Intervals="10"/>
    </Variable>
    <Variable xmi:id="_vjkKwMOHEeeGU8JYTsXOzw" NameID="r_m" Label="discount for a month" Comment="">
      <SensitivityRange xmi:id="_4amAAMOIEeeGU8JYbkXOzw" HighValue="0.0024662697723036864"/>
    </Variable>
    <Variable xmi:id="_nj9QwOApEeeHIbZMfg9BpA" NameID="p_hypertension_reg" Label="" Comment="">
      <SensitivityRange xmi:id="_13LJICqjEeiButr2C9RRXQ" LowValue="0.13" HighValue="0.17" Intervals="10"/>
    </Variable>
    <Variable xmi:id="_qkH2IOApEeeHIbZMgf9BpA" NameID="p_hand_reg" Label="" Comment="">
      <SensitivityRange xmi:id="_13U6ICqjEeiButr2C9RRXQ" LowValue="0.11" HighValue="0.15" Intervals="10"/>
    </Variable>
    <Variable xmi:id="_wW8JUOApEeeHIbZMgf9BpA" NameID="p_fatigue_reg" Label="" Comment="">
      <SensitivityRange xmi:id="_13YkgCqjEeiButr2D8RRXQ" LowValue="0.08" HighValue="0.1" Intervals="10"/>
    </Variable>
    <Variable xmi:id="_zwDaMOApEeeHIbZMhe9BpA" NameID="p_diarrhea_reg" Label="" Comment="">
      <SensitivityRange xmi:id="_13kxwCqjEeiButr2D8RRXQ" LowValue="0.02" HighValue="0.04" Intervals="10"/>
    </Variable>
    <Variable xmi:id="_DiKBAOAqEeeHIbZM3I9BpA" NameID="p_hypertension_pla" Label="" Comment="">
      <SensitivityRange xmi:id="_13l_4CqjEeiButr2D8RRXQ" LowValue="0.04" HighValue="0.05" Intervals="10"/>
    </Variable>
    <Variable xmi:id="_I28UYOAqEeeHIbZM4H9BpA" NameID="c_hypertension" Label="" Comment="">
      <SensitivityRange xmi:id="_13zbQCqjEeiButr2D8RRXQ" LowValue="47.3" HighValue="70.9" Intervals="10"/>
    </Variable>
    <Variable xmi:id="_LcPisOAqEeeHIbZM4H9BpA" NameID="c_Hand" Label="" Comment="">
      <SensitivityRange xmi:id="_13460CqjEeiButr2D8RRXQ" LowValue="107.58" HighValue="161.38" Intervals="10"/>
    </Variable>
    <Variable xmi:id="_N-DYIOAqEeeHIbZM4H9BpA" NameID="c_fatigue" Label="" Comment="">
      <SensitivityRange xmi:id="_UH7f0BsXEeiKPrXbA_bUTQ"/>
    </Variable>
    <Variable xmi:id="_QgffsOAqEeeHIbZM5G9BpA" NameID="c_diarrhea" Label="" Comment="">
      <SensitivityRange xmi:id="_14ND4CqjEeiButr2E7RRXQ" LowValue="65.3" HighValue="97.9" Intervals="10"/>
    </Variable>
    <Variable xmi:id="_UPEDMOAqEeeHIbZM5G9BpA" NameID="du_hypertensio" Label="" Comment="">
      <SensitivityRange xmi:id="_UJtogBsXEeiKPrXbA_bUTQ"/>
    </Variable>
    <Variable xmi:id="_WtYfwOAqEeeHIbZM6F9BpA" NameID="du_Hand" Label="" Comment="">
      <SensitivityRange xmi:id="_14ND4SqjEeiButr2E7RRXQ" LowValue="-0.0232" HighValue="-0.01547" Intervals="10"/>
    </Variable>
    <Variable xmi:id="_aDeR0OAqEeeHIbZM6F9BpA" NameID="du_fatige" Label="" Comment="">
      <SensitivityRange xmi:id="_14UYoCqjEeiButr2E7RRXQ" LowValue="-0.0446" HighValue="-0.02973" Intervals="10"/>
    </Variable>
    <Variable xmi:id="_caelcOAqEeeHIbZM6F9BpA" NameID="du_diarrhea" Label="" Comment="">
      <SensitivityRange xmi:id="_14Z4MCqjEeiButr2E7RRXQ" LowValue="-0.0206" HighValue="-0.01373" Intervals="10"/>
    </Variable>
    <Variable xmi:id="_9pVXAOAqEeeHIbZML09BpA" NameID="p_hand_pla" Label="" Comment="">
      <SensitivityRange xmi:id="_14leYCqjEeiButr2E7RRXQ" HighValue="0.01" Intervals="10"/>
    </Variable>
    <Variable xmi:id="_ALnGgOArEeeHIbZMMz9BpA" NameID="p_fatigue_pla" Label="" Comment="">
      <SensitivityRange xmi:id="_14n6oCqjEeiButr2F6RRXQ" LowValue="0.04" HighValue="0.06" Intervals="10"/>
    </Variable>
    <Variable xmi:id="_7ccUkActEei5g-dnA_AKtA" NameID="d_days_diarrhea" Label="" Comment="">
      <SensitivityRange xmi:id="_d5IfEApLEeiYDuVmD8ZL7w" HighValue="5.0"/>
    </Variable>
    <Variable xmi:id="_NMdZkAcuEei5g-dnA_AKtA" NameID="d_days_heypertension" Label="" Comment="">
      <SensitivityRange xmi:id="_d64LgApLEeiYDuVmD8ZL7w" HighValue="5.0"/>
    </Variable>
    <Variable xmi:id="_TP9NEAcuEei5g-dnB-AKtA" NameID="d_days_Hand" Label="" Comment="">
      <SensitivityRange xmi:id="_d8UV8ApLEeiYDuVmD8ZL7w" HighValue="14.0"/>
    </Variable>
    <Variable xmi:id="_Z7M9EAcuEei5g-dnB-AKtA" NameID="d_days_fatige" Label="" Comment="">
      <SensitivityRange xmi:id="_d_flwApLEeiYDuVmE7ZL7w" HighValue="10.0"/>
    </Variable>
    <Variable xmi:id="_-xKtgBrdEeiY7I00id_QQg" NameID="p_diarrhea_pla" Label="" Comment=""/>
    <Table xmi:id="_vjkKwsOHEeeGU8JYTsXOzw" NameID="Life_Table" Label="" Comment="" LookupMethod="RowColInterpolate" DataProvider="com.treeage.treeagepro.tables.sql.TableProvider" ColumnsCount="2">
      <DataProviderOptions xmi:id="_vjkKw8OHEeeGU8JYTsXOzw" key="null_values" value="error"/>
      <DataProviderOptions xmi:id="_vjkKxMOHEeeGU8JYUrXOzw" key="update" value="manually"/>
      <DataProviderOptions xmi:id="_vjkKxcOHEeeGU8JYUrXOzw" key="idx" value="1.0"/>
      <DataProviderOptions xmi:id="_vjkKxsOHEeeGU8JYUrXOzw" key="inc" value="1.0"/>
      <DataProviderOptions xmi:id="_vjkKx8OHEeeGU8JYUrXOzw" key="gen_idx" value="false"/>
      <DataProviderOptions xmi:id="_vjkKyMOHEeeGU8JYUrXOzw" key="query" value="select * from my_table_name"/>
      <DataProviderOptions xmi:id="_vjkKycOHEeeGU8JYVqXOzw" key="substitute_expression" value=""/>
      <DataProviderOptions xmi:id="_vjkKysOHEeeGU8JYVqXOzw" key="save_passsword" value="false"/>
      <DataProviderOptions xmi:id="_vjkKy8OHEeeGU8JYVqXOzw" key="warn_to_substituting" value="false"/>
      <DataProviderOptions xmi:id="_vjkKzMOHEeeGU8JYVqXOzw" key="user" value=""/>
      <DataProviderOptions xmi:id="_vjkKzcOHEeeGU8JYVqXOzw" key="database" value=""/>
      <DataProviderOptions xmi:id="_vjkKzsOHEeeGU8JYWpXOzw" key="datasource" value="sun.jdbc.odbc.JdbcOdbcDriver"/>
      <Row xmi:id="_vjkKz8OHEeeGU8JYWpXOzw" Index="0.0" Values="0.00699 0.005728"/>
      <Row xmi:id="_vjkK0MOHEeeGU8JYWpXOzw" Index="1.0" Values="4.47E-4 3.73E-4"/>
      <Row xmi:id="_vjkK0cOHEeeGU8JYWpXOzw" Index="2.0" Values="3.01E-4 2.41E-4"/>
      <Row xmi:id="_vjkK0sOHEeeGU8JYWpXOzw" Index="3.0" Values="2.33E-4 1.86E-4"/>
      <Row xmi:id="_vjkK08OHEeeGU8JYXoXOzw" Index="4.0" Values="1.77E-4 1.5E-4"/>
      <Row xmi:id="_vjkK1MOHEeeGU8JYXoXOzw" Index="5.0" Values="1.61E-4 1.33E-4"/>
      <Row xmi:id="_vjkK1cOHEeeGU8JYXoXOzw" Index="6.0" Values="1.5E-4 1.21E-4"/>
      <Row xmi:id="_vjkK1sOHEeeGU8JYXoXOzw" Index="7.0" Values="1.39E-4 1.12E-4"/>
      <Row xmi:id="_vjkK18OHEeeGU8JYXoXOzw" Index="8.0" Values="1.23E-4 1.04E-4"/>
      <Row xmi:id="_vjkK2MOHEeeGU8JYYnXOzw" Index="9.0" Values="1.05E-4 9.8E-5"/>
      <Row xmi:id="_vjkK2cOHEeeGU8JYYnXOzw" Index="10.0" Values="9.1E-5 9.4E-5"/>
      <Row xmi:id="_vjkK2sOHEeeGU8JYYnXOzw" Index="11.0" Values="9.6E-5 9.8E-5"/>
      <Row xmi:id="_vjkK28OHEeeGU8JYYnXOzw" Index="12.0" Values="1.35E-4 1.14E-4"/>
      <Row xmi:id="_vjkK3MOHEeeGU8JYYnXOzw" Index="13.0" Values="2.17E-4 1.43E-4"/>
      <Row xmi:id="_vjkK3cOHEeeGU8JYZmXOzw" Index="14.0" Values="3.32E-4 1.83E-4"/>
      <Row xmi:id="_vjkK3sOHEeeGU8JYZmXOzw" Index="15.0" Values="4.56E-4 2.29E-4"/>
      <Row xmi:id="_vjkK38OHEeeGU8JYZmXOzw" Index="16.0" Values="5.79E-4 2.74E-4"/>
      <Row xmi:id="_vjkK4MOHEeeGU8JYZmXOzw" Index="17.0" Values="7.09E-4 3.14E-4"/>
      <Row xmi:id="_vjkK4cOHEeeGU8JYZmXOzw" Index="18.0" Values="8.43E-4 3.47E-4"/>
      <Row xmi:id="_vjkK4sOHEeeGU8JYalXOzw" Index="19.0" Values="9.77E-4 3.74E-4"/>
      <Row xmi:id="_vjkK48OHEeeGU8JYalXOzw" Index="20.0" Values="0.001118 4.02E-4"/>
      <Row xmi:id="_vjkK5MOHEeeGU8JYalXOzw" Index="21.0" Values="0.00125 4.31E-4"/>
      <Row xmi:id="_vjkK5cOHEeeGU8JYalXOzw" Index="22.0" Values="0.001342 4.58E-4"/>
      <Row xmi:id="_vjkK5sOHEeeGU8JYalXOzw" Index="23.0" Values="0.001382 4.82E-4"/>
      <Row xmi:id="_vjkK58OHEeeGU8JYbkXOzw" Index="24.0" Values="0.001382 5.04E-4"/>
      <Row xmi:id="_vjkK6MOHEeeGU8JYbkXOzw" Index="25.0" Values="0.00137 5.27E-4"/>
      <Row xmi:id="_vjkK6cOHEeeGU8JYbkXOzw" Index="26.0" Values="0.001364 5.51E-4"/>
      <Row xmi:id="_vjkK6sOHEeeGU8JYbkXOzw" Index="27.0" Values="0.001362 5.75E-4"/>
      <Row xmi:id="_vjkK68OHEeeGU8JYbkXOzw" Index="28.0" Values="0.001373 6.02E-4"/>
      <Row xmi:id="_vjkK7MOHEeeGU8JYcjXOzw" Index="29.0" Values="0.001393 6.3E-4"/>
      <Row xmi:id="_vjkK7cOHEeeGU8JYcjXOzw" Index="30.0" Values="0.001419 6.62E-4"/>
      <Row xmi:id="_vjkK7sOHEeeGU8JYcjXOzw" Index="31.0" Values="0.001445 6.99E-4"/>
      <Row xmi:id="_vjkK78OHEeeGU8JYcjXOzw" Index="32.0" Values="0.001478 7.39E-4"/>
      <Row xmi:id="_vjkK8MOHEeeGU8JYcjXOzw" Index="33.0" Values="0.001519 7.8E-4"/>
      <Row xmi:id="_vjkK8cOHEeeGU8JYdiXOzw" Index="34.0" Values="0.001569 8.27E-4"/>
      <Row xmi:id="_vjkK8sOHEeeGU8JYdiXOzw" Index="35.0" Values="0.001631 8.79E-4"/>
      <Row xmi:id="_vjkK88OHEeeGU8JYdiXOzw" Index="36.0" Values="0.001709 9.43E-4"/>
      <Row xmi:id="_vjkK9MOHEeeGU8JYdiXOzw" Index="37.0" Values="0.001807 0.00102"/>
      <Row xmi:id="_vjkK9cOHEeeGU8JYdiXOzw" Index="38.0" Values="0.001927 0.001114"/>
      <Row xmi:id="_vjkK9sOHEeeGU8JYehXOzw" Index="39.0" Values="0.00207 0.001224"/>
      <Row xmi:id="_vjkK98OHEeeGU8JYehXOzw" Index="40.0" Values="0.002234 0.001345"/>
      <Row xmi:id="_vjkK-MOHEeeGU8JYehXOzw" Index="41.0" Values="0.00242 0.001477"/>
      <Row xmi:id="_vjkK-cOHEeeGU8JYehXOzw" Index="42.0" Values="0.002628 0.001624"/>
      <Row xmi:id="_vjkK-sOHEeeGU8JYehXOzw" Index="43.0" Values="0.00286 0.001789"/>
      <Row xmi:id="_vjkK-8OHEeeGU8JYfgXOzw" Index="44.0" Values="0.003117 0.001968"/>
      <Row xmi:id="_vjkK_MOHEeeGU8JYfgXOzw" Index="45.0" Values="0.003396 0.002161"/>
      <Row xmi:id="_vjkK_cOHEeeGU8JYfgXOzw" Index="46.0" Values="0.003703 0.002364"/>
      <Row xmi:id="_vjkK_sOHEeeGU8JYfgXOzw" Index="47.0" Values="0.004051 0.002578"/>
      <Row xmi:id="_vjkK_8OHEeeGU8JYfgXOzw" Index="48.0" Values="0.004444 0.0028"/>
      <Row xmi:id="_vjkLAMOHEeeGU8JYgfXOzw" Index="49.0" Values="0.004878 0.003032"/>
      <Row xmi:id="_vjkLAcOHEeeGU8JYgfXOzw" Index="50.0" Values="0.005347 0.003289"/>
      <Row xmi:id="_vjkLAsOHEeeGU8JYgfXOzw" Index="51.0" Values="0.005838 0.003559"/>
      <Row xmi:id="_vjkLA8OHEeeGU8JYgfXOzw" Index="52.0" Values="0.006337 0.003819"/>
      <Row xmi:id="_vjkLBMOHEeeGU8JYgfXOzw" Index="53.0" Values="0.006837 0.004059"/>
      <Row xmi:id="_vjkLBcOHEeeGU8JYheXOzw" Index="54.0" Values="0.007347 0.004296"/>
      <Row xmi:id="_vjkLBsOHEeeGU8JYheXOzw" Index="55.0" Values="0.007905 0.004556"/>
      <Row xmi:id="_vjkLB8OHEeeGU8JYheXOzw" Index="56.0" Values="0.008508 0.004862"/>
      <Row xmi:id="_vjkLCMOHEeeGU8JYheXOzw" Index="57.0" Values="0.009116 0.005222"/>
      <Row xmi:id="_vjkLCcOHEeeGU8JYheXOzw" Index="58.0" Values="0.009723 0.005646"/>
      <Row xmi:id="_vjkLCsOHEeeGU8JYidXOzw" Index="59.0" Values="0.010354 0.006136"/>
      <Row xmi:id="_vjkLC8OHEeeGU8JYidXOzw" Index="60.0" Values="0.011046 0.006696"/>
      <Row xmi:id="_vjkLDMOHEeeGU8JYidXOzw" Index="61.0" Values="0.011835 0.007315"/>
      <Row xmi:id="_vjkLDcOHEeeGU8JYidXOzw" Index="62.0" Values="0.012728 0.007976"/>
      <Row xmi:id="_vjkLDsOHEeeGU8JYidXOzw" Index="63.0" Values="0.013743 0.008676"/>
      <Row xmi:id="_vjkLD8OHEeeGU8JYjcXOzw" Index="64.0" Values="0.014885 0.009435"/>
      <Row xmi:id="_vjkLEMOHEeeGU8JYjcXOzw" Index="65.0" Values="0.016182 0.010298"/>
      <Row xmi:id="_vjkLEcOHEeeGU8JYjcXOzw" Index="66.0" Values="0.017612 0.011281"/>
      <Row xmi:id="_vjkLEsOHEeeGU8JYjcXOzw" Index="67.0" Values="0.019138 0.01237"/>
      <Row xmi:id="_vjkLE8OHEeeGU8JYjcXOzw" Index="68.0" Values="0.020752 0.013572"/>
      <Row xmi:id="_vjkLFMOHEeeGU8JYkbXOzw" Index="69.0" Values="0.022497 0.014908"/>
      <Row xmi:id="_vjkLFcOHEeeGU8JYkbXOzw" Index="70.0" Values="0.024488 0.01644"/>
      <Row xmi:id="_vjkLFsOHEeeGU8JYkbXOzw" Index="71.0" Values="0.026747 0.018162"/>
      <Row xmi:id="_vjkLF8OHEeeGU8JYkbXOzw" Index="72.0" Values="0.029212 0.020019"/>
      <Row xmi:id="_vjkLGMOHEeeGU8JYkbXOzw" Index="73.0" Values="0.031885 0.022003"/>
      <Row xmi:id="_vjkLGcOHEeeGU8JYlaXOzw" Index="74.0" Values="0.034832 0.024173"/>
      <Row xmi:id="_vjkLGsOHEeeGU8JYlaXOzw" Index="75.0" Values="0.038217 0.026706"/>
      <Row xmi:id="_vjkLG8OHEeeGU8JYlaXOzw" Index="76.0" Values="0.042059 0.029603"/>
      <Row xmi:id="_vjkLHMOHEeeGU8JYlaXOzw" Index="77.0" Values="0.046261 0.032718"/>
      <Row xmi:id="_vjkLHcOHEeeGU8JYlaXOzw" Index="78.0" Values="0.050826 0.036034"/>
      <Row xmi:id="_vjkLHsOHEeeGU8JYmZXOzw" Index="79.0" Values="0.055865 0.039683"/>
      <Row xmi:id="_vjkLH8OHEeeGU8JYmZXOzw" Index="80.0" Values="0.06162 0.043899"/>
      <Row xmi:id="_vjkLIMOHEeeGU8JYmZXOzw" Index="81.0" Values="0.068153 0.048807"/>
      <Row xmi:id="_vjkLIcOHEeeGU8JYmZXOzw" Index="82.0" Values="0.075349 0.054374"/>
      <Row xmi:id="_vjkLIsOHEeeGU8JYmZXOzw" Index="83.0" Values="0.08323 0.060661"/>
      <Row xmi:id="_vjkLI8OHEeeGU8JYnYXOzw" Index="84.0" Values="0.091933 0.067751"/>
      <Row xmi:id="_vjkLJMOHEeeGU8JYnYXOzw" Index="85.0" Values="0.101625 0.075729"/>
      <Row xmi:id="_vjkLJcOHEeeGU8JYnYXOzw" Index="86.0" Values="0.112448 0.084673"/>
      <Row xmi:id="_vjkLJsOHEeeGU8JYnYXOzw" Index="87.0" Values="0.124502 0.094645"/>
      <Row xmi:id="_vjkLJ8OHEeeGU8JYnYXOzw" Index="88.0" Values="0.137837 0.105694"/>
      <Row xmi:id="_vjkLKMOHEeeGU8JYoXXOzw" Index="89.0" Values="0.152458 0.117853"/>
      <Row xmi:id="_vjkLKcOHEeeGU8JYoXXOzw" Index="90.0" Values="0.168352 0.131146"/>
      <Row xmi:id="_vjkLKsOHEeeGU8JYoXXOzw" Index="91.0" Values="0.185486 0.145585"/>
      <Row xmi:id="_vjkLK8OHEeeGU8JYoXXOzw" Index="92.0" Values="0.203817 0.161175"/>
      <Row xmi:id="_vjkLLMOHEeeGU8JYoXXOzw" Index="93.0" Values="0.223298 0.17791"/>
      <Row xmi:id="_vjkLLcOHEeeGU8JYpWXOzw" Index="94.0" Values="0.243867 0.195774"/>
      <Row xmi:id="_vjkLLsOHEeeGU8JYpWXOzw" Index="95.0" Values="0.264277 0.213849"/>
      <Row xmi:id="_vjkLL8OHEeeGU8JYpWXOzw" Index="96.0" Values="0.284168 0.231865"/>
      <Row xmi:id="_vjkLMMOHEeeGU8JYpWXOzw" Index="97.0" Values="0.303164 0.249525"/>
      <Row xmi:id="_vjkLMcOHEeeGU8JYpWXOzw" Index="98.0" Values="0.320876 0.266514"/>
      <Row xmi:id="_vjkLMsOHEeeGU8JYqVXOzw" Index="99.0" Values="0.336919 0.282504"/>
      <Row xmi:id="_vjkLM8OHEeeGU8JYqVXOzw" Index="100.0" Values="0.353765 0.299455"/>
      <Row xmi:id="_vjkLNMOHEeeGU8JYqVXOzw" Index="101.0" Values="0.371454 0.317422"/>
      <Row xmi:id="_vjkLNcOHEeeGU8JYqVXOzw" Index="102.0" Values="0.390026 0.336467"/>
      <Row xmi:id="_vjkLNsOHEeeGU8JYqVXOzw" Index="103.0" Values="0.409528 0.356655"/>
      <Row xmi:id="_vjkLN8OHEeeGU8JYrUXOzw" Index="104.0" Values="0.430004 0.378055"/>
      <Row xmi:id="_vjkLOMOHEeeGU8JYrUXOzw" Index="105.0" Values="0.451504 0.400738"/>
      <Row xmi:id="_vjkLOcOHEeeGU8JYrUXOzw" Index="106.0" Values="0.474079 0.424782"/>
      <Row xmi:id="_vjkLOsOHEeeGU8JYrUXOzw" Index="107.0" Values="0.497783 0.450269"/>
      <Row xmi:id="_vjkLO8OHEeeGU8JYrUXOzw" Index="108.0" Values="0.522673 0.477285"/>
      <Row xmi:id="_vjkLPMOHEeeGU8JYsTXOzw" Index="109.0" Values="0.548806 0.505922"/>
      <Row xmi:id="_vjkLPcOHEeeGU8JYsTXOzw" Index="110.0" Values="0.576246 0.536278"/>
      <Row xmi:id="_vjkLPsOHEeeGU8JYsTXOzw" Index="111.0" Values="0.605059 0.568454"/>
      <Row xmi:id="_vjkLP8OHEeeGU8JYsTXOzw" Index="112.0" Values="0.635312 0.602561"/>
      <Row xmi:id="_vjkLQMOHEeeGU8JYsTXOzw" Index="113.0" Values="0.667077 0.638715"/>
      <Row xmi:id="_vjkLQcOHEeeGU8JYtSXOzw" Index="114.0" Values="0.700431 0.677038"/>
      <Row xmi:id="_vjkLQsOHEeeGU8JYtSXOzw" Index="115.0" Values="0.735453 0.71766"/>
      <Row xmi:id="_vjkLQ8OHEeeGU8JYtSXOzw" Index="116.0" Values="0.772225 0.76072"/>
      <Row xmi:id="_vjkLRMOHEeeGU8JYtSXOzw" Index="117.0" Values="0.810837 0.806363"/>
      <Row xmi:id="_vjkLRcOHEeeGU8JYtSXOzw" Index="118.0" Values="0.851378 0.851378"/>
      <Row xmi:id="_vjkLRsOHEeeGU8JYuRXOzw" Index="119.0" Values="0.893947 0.893947"/>
      <ColumnLabel>Male</ColumnLabel>
      <ColumnLabel>Female</ColumnLabel>
      <ColumnLabel>Value 3</ColumnLabel>
    </Table>
    <CategoriesRoot xmi:id="_vjkLR8OHEeeGU8JYuRXOzw"/>
    <PreferenceSet xmi:id="_MlFTsQcyEei5g-dnMzAKtA" NameID="Pref. set 1">
      <Preference xmi:id="_MlFTsgcyEei5g-dnNyAKtA" Name="locale" Value="en_US"/>
      <Preference xmi:id="_MlFTswcyEei5g-dnNyAKtA" Name="useCustomRegionalNumericSettings" Value="false"/>
      <Preference xmi:id="_MlFTtAcyEei5g-dnNyAKtA" Name="calcType" Value="ct_costEff"/>
      <Preference xmi:id="_MlFTtQcyEei5g-dnNyAKtA" Name="ceCostPayoff" Value="2"/>
      <Preference xmi:id="_MlFTtgcyEei5g-dnNyAKtA" Name="ceEffPayoff" Value="1"/>
      <Preference xmi:id="_MlFTtwcyEei5g-dnOxAKtA" Name="mainPayoff" Value="3"/>
      <Preference xmi:id="_MlFTuAcyEei5g-dnOxAKtA" Name="optType3" Value="opt_high"/>
      <Preference xmi:id="_ncZ6cCIYEei-4M_hA_L3TA" Name="1saWay0" Value="T"/>
      <Preference xmi:id="_143LMCqjEeiButr2F6RRXQ" Name="sens3WayVariable3" Value="age,lambda_placebo_survival,lambda_Regorafenib_survival,gamma_placebo_survival,gamma_Regorafenib_survival,gamma_placebo_progress,lambda_placebo_progress,gamma_Regorafenib_progress,lambda_Regorafenib_progress,u_Base,u_progress,c_Regorafenib,p_hypertension_reg,p_hand_reg,p_fatigue_reg,p_diarrhea_reg,p_hypertension_pla,c_hypertension,c_Hand,c_diarrhea,du_Hand,du_fatige,du_diarrhea,p_hand_pla,p_fatigue_pla,r_y"/>
      <Preference xmi:id="_MlFTuwcyEei5g-dnOxAKtA" Name="monteNumVOISamples" Value="0"/>
      <Preference xmi:id="_MlFTvAcyEei5g-dnPwAKtA" Name="monteNumSamples" Value="100"/>
      <Preference xmi:id="_MlFTvQcyEei5g-dnPwAKtA" Name="monteNumTrials" Value="1000"/>
      <Preference xmi:id="_MlFTvgcyEei5g-dnPwAKtA" Name="monteRunParallelTrials" Value="false"/>
      <Preference xmi:id="_MlFTvwcyEei5g-dnPwAKtA" Name="numberOfEnabledPayoffs" Value="2"/>
      <Preference xmi:id="_MlFTwAcyEei5g-dnPwAKtA" Name="monteRunTrials" Value="true"/>
      <Preference xmi:id="_MlFTwQcyEei5g-dnQvAKtA" Name="monteRunTrialSets" Value="false"/>
      <Preference xmi:id="_MlFTwgcyEei5g-dnQvAKtA" Name="monteSumTrialSets" Value="false"/>
      <Preference xmi:id="_1bGjsBumEeiAPoQNB-1BRw" Name="markovDefaultTerminationCondition" Value="_STAGE = T"/>
    </PreferenceSet>
  </tree:Tree>
  <notation:Diagram xmi:id="_vjkLV8OHEeeGU8JYxOXOzw" type="TreeDocument" element="#_vjkKYMOHEeeGU8JYA_XOzw" measurementUnit="Himetric">
    <children xmi:id="_vjkLWMOHEeeGU8JYxOXOzw" type="TreeDocument_Tree">
      <children xmi:id="_vjkLWcOHEeeGU8JYxOXOzw" type="DecisionNode" element="#_vjkKYcOHEeeGU8JYA_XOzw">
        <children xmi:id="_vjkLWsOHEeeGU8JYyNXOzw" type="TreeNode_Label"/>
        <children xmi:id="_vjkLW8OHEeeGU8JYyNXOzw" type="TreeNode_Probability"/>
        <children xmi:id="_vjkLXMOHEeeGU8JYyNXOzw" type="TreeNode_Variables"/>
        <styles xsi:type="notation:ShapeStyle" xmi:id="_vjkLXcOHEeeGU8JYyNXOzw" fontName="Segoe UI" lineColor="0"/>
      </children>
      <children xmi:id="_vjkLXsOHEeeGU8JYyNXOzw" type="MarkovNode" element="#_vjkKoMOHEeeGU8JYMzXOzw">
        <children xmi:id="_vjkLX8OHEeeGU8JYzMXOzw" type="TreeNode_Label"/>
        <children xmi:id="_vjkLYMOHEeeGU8JYzMXOzw" type="TreeNode_Probability"/>
        <children xmi:id="_vjkLYcOHEeeGU8JYzMXOzw" type="TreeNode_Variables"/>
        <styles xsi:type="notation:ShapeStyle" xmi:id="_vjkLYsOHEeeGU8JYzMXOzw" fontName="Segoe UI" lineColor="0"/>
      </children>
      <children xmi:id="_vjkLY8OHEeeGU8JYzMXOzw" type="MarkovNode" element="#_vjkKcsOHEeeGU8JYD8XOzw">
        <children xmi:id="_vjkLZMOHEeeGU8JY0LXOzw" type="TreeNode_Label"/>
        <children xmi:id="_vjkLZcOHEeeGU8JY0LXOzw" type="TreeNode_Probability"/>
        <children xmi:id="_vjkLZsOHEeeGU8JY0LXOzw" type="TreeNode_Variables"/>
        <styles xsi:type="notation:ShapeStyle" xmi:id="_vjkLZ8OHEeeGU8JY0LXOzw" fontName="Segoe UI" lineColor="0"/>
      </children>
      <children xmi:id="_vjkLacOHEeeGU8JY1KXOzw" type="TerminalNode" element="#_vjkKmsOHEeeGU8JYL0XOzw">
        <children xmi:id="_vjkLasOHEeeGU8JY1KXOzw" type="TreeNode_Label"/>
        <children xmi:id="_vjkLa8OHEeeGU8JY1KXOzw" type="TreeNode_Probability"/>
        <children xmi:id="_vjkLbMOHEeeGU8JY1KXOzw" type="TreeNode_Variables"/>
        <styles xsi:type="notation:ShapeStyle" xmi:id="_vjkLbcOHEeeGU8JY1KXOzw" fontName="Segoe UI" lineColor="0"/>
      </children>
      <children xmi:id="_vjkLbsOHEeeGU8JY2JXOzw" type="ChanceNode" element="#_vjkKdcOHEeeGU8JYE7XOzw">
        <children xmi:id="_vjkLb8OHEeeGU8JY2JXOzw" type="TreeNode_Label"/>
        <children xmi:id="_vjkLcMOHEeeGU8JY2JXOzw" type="TreeNode_Probability"/>
        <children xmi:id="_vjkLccOHEeeGU8JY2JXOzw" type="TreeNode_Variables"/>
        <styles xsi:type="notation:ShapeStyle" xmi:id="_vjkLcsOHEeeGU8JY2JXOzw" fontName="Segoe UI" lineColor="0"/>
      </children>
      <children xmi:id="_vjkLc8OHEeeGU8JY3IXOzw" type="TerminalNode" element="#_vjkKisOHEeeGU8JYI3XOzw">
        <children xmi:id="_vjkLdMOHEeeGU8JY3IXOzw" type="TreeNode_Label"/>
        <children xmi:id="_vjkLdcOHEeeGU8JY3IXOzw" type="TreeNode_Probability"/>
        <children xmi:id="_vjkLdsOHEeeGU8JY3IXOzw" type="TreeNode_Variables"/>
        <styles xsi:type="notation:ShapeStyle" xmi:id="_vjkLd8OHEeeGU8JY3IXOzw" fontName="Segoe UI" lineColor="0"/>
      </children>
      <children xmi:id="_vjkLeMOHEeeGU8JY4HXOzw" type="ChanceNode" element="#_vjkKhMOHEeeGU8JYH4XOzw">
        <children xmi:id="_vjkLecOHEeeGU8JY4HXOzw" type="TreeNode_Label"/>
        <children xmi:id="_vjkLesOHEeeGU8JY4HXOzw" type="TreeNode_Probability"/>
        <children xmi:id="_vjkLe8OHEeeGU8JY4HXOzw" type="TreeNode_Variables"/>
        <styles xsi:type="notation:ShapeStyle" xmi:id="_vjkLfMOHEeeGU8JY4HXOzw" fontName="Segoe UI" lineColor="0"/>
      </children>
      <children xmi:id="_vjkLfcOHEeeGU8JY5GXOzw" type="ChanceNode" element="#_vjkKjcOHEeeGU8JYJ2XOzw">
        <children xmi:id="_vjkLfsOHEeeGU8JY5GXOzw" type="TreeNode_Label"/>
        <children xmi:id="_vjkLf8OHEeeGU8JY5GXOzw" type="TreeNode_Probability"/>
        <children xmi:id="_vjkLgMOHEeeGU8JY5GXOzw" type="TreeNode_Variables"/>
        <styles xsi:type="notation:ShapeStyle" xmi:id="_vjkLgcOHEeeGU8JY5GXOzw" fontName="Segoe UI" lineColor="0"/>
      </children>
      <children xmi:id="_vjkLgsOHEeeGU8JY6FXOzw" type="TerminalNode" element="#_vjkKh8OHEeeGU8JYH4XOzw">
        <children xmi:id="_vjkLg8OHEeeGU8JY6FXOzw" type="TreeNode_Label"/>
        <children xmi:id="_vjkLhMOHEeeGU8JY6FXOzw" type="TreeNode_Probability"/>
        <children xmi:id="_vjkLhcOHEeeGU8JY6FXOzw" type="TreeNode_Variables"/>
        <styles xsi:type="notation:ShapeStyle" xmi:id="_vjkLhsOHEeeGU8JY6FXOzw" fontName="Segoe UI" lineColor="0"/>
      </children>
      <children xmi:id="_vjkLh8OHEeeGU8JY7EXOzw" type="TerminalNode" element="#_vjkKl8OHEeeGU8JYL0XOzw">
        <children xmi:id="_vjkLiMOHEeeGU8JY7EXOzw" type="TreeNode_Label"/>
        <children xmi:id="_vjkLicOHEeeGU8JY7EXOzw" type="TreeNode_Probability"/>
        <children xmi:id="_vjkLisOHEeeGU8JY7EXOzw" type="TreeNode_Variables"/>
        <styles xsi:type="notation:ShapeStyle" xmi:id="_vjkLi8OHEeeGU8JY7EXOzw" fontName="Segoe UI" lineColor="0"/>
      </children>
      <children xmi:id="_vjkLjMOHEeeGU8JY8DXOzw" type="TerminalNode" element="#_vjkKlMOHEeeGU8JYK1XOzw">
        <children xmi:id="_vjkLjcOHEeeGU8JY8DXOzw" type="TreeNode_Label"/>
        <children xmi:id="_vjkLjsOHEeeGU8JY8DXOzw" type="TreeNode_Probability"/>
        <children xmi:id="_vjkLj8OHEeeGU8JY8DXOzw" type="TreeNode_Variables"/>
        <styles xsi:type="notation:ShapeStyle" xmi:id="_vjkLkMOHEeeGU8JY8DXOzw" fontName="Segoe UI" lineColor="0"/>
      </children>
      <children xmi:id="_xYr48cOHEeeGU8JYA_XOzw" type="TerminalNode" element="#_xYr5GcOHEeeGU8JYI3XOzw">
        <children xmi:id="_xYr48sOHEeeGU8JYA_XOzw" type="TreeNode_Label"/>
        <children xmi:id="_xYr488OHEeeGU8JYA_XOzw" type="TreeNode_Probability"/>
        <children xmi:id="_xYr49MOHEeeGU8JYB-XOzw" type="TreeNode_Variables"/>
        <styles xsi:type="notation:ShapeStyle" xmi:id="_xYr49cOHEeeGU8JYB-XOzw" fontName="Segoe UI" lineColor="0"/>
      </children>
      <children xmi:id="_xYr5BcOHEeeGU8JYE7XOzw" type="ChanceNode" element="#_xYr5NMOHEeeGU8JYNyXOzw">
        <children xmi:id="_xYr5BsOHEeeGU8JYE7XOzw" type="TreeNode_Label"/>
        <children xmi:id="_xYr5B8OHEeeGU8JYE7XOzw" type="TreeNode_Probability"/>
        <children xmi:id="_xYr5CMOHEeeGU8JYF6XOzw" type="TreeNode_Variables"/>
        <styles xsi:type="notation:ShapeStyle" xmi:id="_xYr5CcOHEeeGU8JYF6XOzw" fontName="Segoe UI" lineColor="0"/>
      </children>
      <children xmi:id="_xYr5D8OHEeeGU8JYG5XOzw" type="TerminalNode" element="#_xYr5PsOHEeeGU8JYPwXOzw">
        <children xmi:id="_xYr5EMOHEeeGU8JYG5XOzw" type="TreeNode_Label"/>
        <children xmi:id="_xYr5EcOHEeeGU8JYG5XOzw" type="TreeNode_Probability"/>
        <children xmi:id="_xYr5EsOHEeeGU8JYH4XOzw" type="TreeNode_Variables"/>
        <styles xsi:type="notation:ShapeStyle" xmi:id="_xYr5E8OHEeeGU8JYH4XOzw" fontName="Segoe UI" lineColor="0"/>
      </children>
      <children xmi:id="_xYr5FMOHEeeGU8JYH4XOzw" type="TerminalNode" element="#_xYr5O8OHEeeGU8JYPwXOzw">
        <children xmi:id="_xYr5FcOHEeeGU8JYH4XOzw" type="TreeNode_Label"/>
        <children xmi:id="_xYr5FsOHEeeGU8JYH4XOzw" type="TreeNode_Probability"/>
        <children xmi:id="_xYr5F8OHEeeGU8JYI3XOzw" type="TreeNode_Variables"/>
        <styles xsi:type="notation:ShapeStyle" xmi:id="_xYr5GMOHEeeGU8JYI3XOzw" fontName="Segoe UI" lineColor="0"/>
      </children>
      <children xmi:id="_mxYZweAoEeeHIbZMF69BpA" type="ChanceNode" element="#_mxYZwOAoEeeHIbZMF69BpA">
        <children xmi:id="_mxYZw-AoEeeHIbZMF69BpA" type="TreeNode_Label"/>
        <children xmi:id="_mxYZxOAoEeeHIbZMG59BpA" type="TreeNode_Probability"/>
        <children xmi:id="_mxYZxeAoEeeHIbZMG59BpA" type="TreeNode_Variables"/>
        <styles xsi:type="notation:ShapeStyle" xmi:id="_mxYZwuAoEeeHIbZMF69BpA" fontName="Segoe UI" lineColor="0"/>
      </children>
      <children xmi:id="_r9vJ4eAoEeeHIbZMH49BpA" type="ChanceNode" element="#_r9vJ4OAoEeeHIbZMH49BpA">
        <children xmi:id="_r9vJ4-AoEeeHIbZMI39BpA" type="TreeNode_Label"/>
        <children xmi:id="_r9vJ5OAoEeeHIbZMI39BpA" type="TreeNode_Probability"/>
        <children xmi:id="_r94T0OAoEeeHIbZMI39BpA" type="TreeNode_Variables"/>
        <styles xsi:type="notation:ShapeStyle" xmi:id="_r9vJ4uAoEeeHIbZMI39BpA" fontName="Segoe UI" lineColor="0"/>
      </children>
      <children xmi:id="_whFZQOAoEeeHIbZMK19BpA" type="TerminalNode" element="#_whFZT-AoEeeHIbZMNy9BpA">
        <children xmi:id="_whFZQeAoEeeHIbZMK19BpA" type="TreeNode_Label"/>
        <children xmi:id="_whFZQuAoEeeHIbZMK19BpA" type="TreeNode_Probability"/>
        <children xmi:id="_whFZQ-AoEeeHIbZMK19BpA" type="TreeNode_Variables"/>
        <styles xsi:type="notation:ShapeStyle" xmi:id="_whFZROAoEeeHIbZML09BpA" fontName="Segoe UI" lineColor="0"/>
      </children>
      <children xmi:id="_whFZReAoEeeHIbZML09BpA" type="TerminalNode" element="#_whFZUuAoEeeHIbZMNy9BpA">
        <children xmi:id="_whFZRuAoEeeHIbZML09BpA" type="TreeNode_Label"/>
        <children xmi:id="_whFZR-AoEeeHIbZML09BpA" type="TreeNode_Probability"/>
        <children xmi:id="_whFZSOAoEeeHIbZML09BpA" type="TreeNode_Variables"/>
        <styles xsi:type="notation:ShapeStyle" xmi:id="_whFZSeAoEeeHIbZMMz9BpA" fontName="Segoe UI" lineColor="0"/>
      </children>
      <children xmi:id="_whFZSuAoEeeHIbZMMz9BpA" type="TerminalNode" element="#_whFZVeAoEeeHIbZMOx9BpA">
        <children xmi:id="_whFZS-AoEeeHIbZMMz9BpA" type="TreeNode_Label"/>
        <children xmi:id="_whFZTOAoEeeHIbZMMz9BpA" type="TreeNode_Probability"/>
        <children xmi:id="_whFZTeAoEeeHIbZMMz9BpA" type="TreeNode_Variables"/>
        <styles xsi:type="notation:ShapeStyle" xmi:id="_whFZTuAoEeeHIbZMNy9BpA" fontName="Segoe UI" lineColor="0"/>
      </children>
      <children xmi:id="_3ae6AeAoEeeHIbZMSt9BpA" type="TerminalNode" element="#_3ae6AOAoEeeHIbZMSt9BpA">
        <children xmi:id="_3ae6A-AoEeeHIbZMSt9BpA" type="TreeNode_Label"/>
        <children xmi:id="_3ae6BOAoEeeHIbZMTs9BpA" type="TreeNode_Probability"/>
        <children xmi:id="_3ae6BeAoEeeHIbZMTs9BpA" type="TreeNode_Variables"/>
        <styles xsi:type="notation:ShapeStyle" xmi:id="_3ae6AuAoEeeHIbZMSt9BpA" fontName="Segoe UI" lineColor="0"/>
      </children>
      <children xmi:id="_3azDEeAoEeeHIbZMUr9BpA" type="TerminalNode" element="#_3azDEOAoEeeHIbZMUr9BpA">
        <children xmi:id="_3azDE-AoEeeHIbZMVq9BpA" type="TreeNode_Label"/>
        <children xmi:id="_3azDFOAoEeeHIbZMVq9BpA" type="TreeNode_Probability"/>
        <children xmi:id="_3azDFeAoEeeHIbZMVq9BpA" type="TreeNode_Variables"/>
        <styles xsi:type="notation:ShapeStyle" xmi:id="_3azDEuAoEeeHIbZMVq9BpA" fontName="Segoe UI" lineColor="0"/>
      </children>
      <children xmi:id="_3grBkOAoEeeHIbZMXo9BpA" type="TerminalNode" element="#_3ggpgOAoEeeHIbZMXo9BpA">
        <children xmi:id="_3grBkuAoEeeHIbZMXo9BpA" type="TreeNode_Label"/>
        <children xmi:id="_3grBk-AoEeeHIbZMXo9BpA" type="TreeNode_Probability"/>
        <children xmi:id="_3grBlOAoEeeHIbZMYn9BpA" type="TreeNode_Variables"/>
        <styles xsi:type="notation:ShapeStyle" xmi:id="_3grBkeAoEeeHIbZMXo9BpA" fontName="Segoe UI" lineColor="0"/>
      </children>
      <children xmi:id="_3mO3AOAoEeeHIbZMZm9BpA" type="TerminalNode" element="#_3mFGAOAoEeeHIbZMZm9BpA">
        <children xmi:id="_3mPeEOAoEeeHIbZMal9BpA" type="TreeNode_Label"/>
        <children xmi:id="_3mPeEeAoEeeHIbZMal9BpA" type="TreeNode_Probability"/>
        <children xmi:id="_3mPeEuAoEeeHIbZMal9BpA" type="TreeNode_Variables"/>
        <styles xsi:type="notation:ShapeStyle" xmi:id="_3mO3AeAoEeeHIbZMZm9BpA" fontName="Segoe UI" lineColor="0"/>
      </children>
      <children xmi:id="_YglYMeApEeeHIbZMdi9BpA" type="TerminalNode" element="#_YglYMOApEeeHIbZMcj9BpA">
        <children xmi:id="_YglYM-ApEeeHIbZMdi9BpA" type="TreeNode_Label"/>
        <children xmi:id="_YglYNOApEeeHIbZMdi9BpA" type="TreeNode_Probability"/>
        <children xmi:id="_YglYNeApEeeHIbZMdi9BpA" type="TreeNode_Variables"/>
        <styles xsi:type="notation:ShapeStyle" xmi:id="_YglYMuApEeeHIbZMdi9BpA" fontName="Segoe UI" lineColor="0"/>
      </children>
      <children xmi:id="_5TTnYeApEeeHIbZMid9BpA" type="TerminalNode" element="#_5TTncOApEeeHIbZMla9BpA">
        <children xmi:id="_5TTnYuApEeeHIbZMid9BpA" type="TreeNode_Label"/>
        <children xmi:id="_5TTnY-ApEeeHIbZMid9BpA" type="TreeNode_Probability"/>
        <children xmi:id="_5TTnZOApEeeHIbZMid9BpA" type="TreeNode_Variables"/>
        <styles xsi:type="notation:ShapeStyle" xmi:id="_5TTnZeApEeeHIbZMjc9BpA" fontName="Segoe UI" lineColor="0"/>
      </children>
      <children xmi:id="_5TTnZuApEeeHIbZMjc9BpA" type="TerminalNode" element="#_5TTnc-ApEeeHIbZMla9BpA">
        <children xmi:id="_5TTnZ-ApEeeHIbZMjc9BpA" type="TreeNode_Label"/>
        <children xmi:id="_5TTnaOApEeeHIbZMjc9BpA" type="TreeNode_Probability"/>
        <children xmi:id="_5TTnaeApEeeHIbZMjc9BpA" type="TreeNode_Variables"/>
        <styles xsi:type="notation:ShapeStyle" xmi:id="_5TTnauApEeeHIbZMkb9BpA" fontName="Segoe UI" lineColor="0"/>
      </children>
      <children xmi:id="_5TTna-ApEeeHIbZMkb9BpA" type="TerminalNode" element="#_5TTnduApEeeHIbZMmZ9BpA">
        <children xmi:id="_5TTnbOApEeeHIbZMkb9BpA" type="TreeNode_Label"/>
        <children xmi:id="_5TTnbeApEeeHIbZMkb9BpA" type="TreeNode_Probability"/>
        <children xmi:id="_5TTnbuApEeeHIbZMkb9BpA" type="TreeNode_Variables"/>
        <styles xsi:type="notation:ShapeStyle" xmi:id="_5TTnb-ApEeeHIbZMla9BpA" fontName="Segoe UI" lineColor="0"/>
      </children>
      <children xmi:id="_hxpqMBrdEeiY7I00J2_QQg" type="ChanceNode" element="#_hxjjkBrdEeiY7I00J2_QQg">
        <children xmi:id="_hxqRQBrdEeiY7I00J2_QQg" type="TreeNode_Label"/>
        <children xmi:id="_hxqRQRrdEeiY7I00J2_QQg" type="TreeNode_Probability"/>
        <children xmi:id="_hxq4UBrdEeiY7I00K1_QQg" type="TreeNode_Variables"/>
        <styles xsi:type="notation:ShapeStyle" xmi:id="_hxpqMRrdEeiY7I00J2_QQg" fontName="Segoe UI" lineColor="0"/>
      </children>
      <children xmi:id="_lbNx4BrdEeiY7I00L0_QQg" type="TerminalNode" element="#_lbPnEBrdEeiY7I00Ts_QQg">
        <children xmi:id="_lbNx4RrdEeiY7I00L0_QQg" type="TreeNode_Label"/>
        <children xmi:id="_lbNx4hrdEeiY7I00Mz_QQg" type="TreeNode_Probability"/>
        <children xmi:id="_lbNx4xrdEeiY7I00Mz_QQg" type="TreeNode_Variables"/>
        <styles xsi:type="notation:ShapeStyle" xmi:id="_lbNx5BrdEeiY7I00Mz_QQg" fontName="Segoe UI" lineColor="0"/>
      </children>
      <children xmi:id="_lbOY8BrdEeiY7I00Mz_QQg" type="ChanceNode" element="#_lbQOIBrdEeiY7I00Ur_QQg">
        <children xmi:id="_lbOY8RrdEeiY7I00Mz_QQg" type="TreeNode_Label"/>
        <children xmi:id="_lbOY8hrdEeiY7I00Ny_QQg" type="TreeNode_Probability"/>
        <children xmi:id="_lbOY8xrdEeiY7I00Ny_QQg" type="TreeNode_Variables"/>
        <styles xsi:type="notation:ShapeStyle" xmi:id="_lbOY9BrdEeiY7I00Ny_QQg" fontName="Segoe UI" lineColor="0"/>
      </children>
      <children xmi:id="_lbOY9RrdEeiY7I00Ny_QQg" type="TerminalNode" element="#_lbQOOhrdEeiY7I00Zm_QQg">
        <children xmi:id="_lbOY9hrdEeiY7I00Ny_QQg" type="TreeNode_Label"/>
        <children xmi:id="_lbOY9xrdEeiY7I00Ox_QQg" type="TreeNode_Probability"/>
        <children xmi:id="_lbOY-BrdEeiY7I00Ox_QQg" type="TreeNode_Variables"/>
        <styles xsi:type="notation:ShapeStyle" xmi:id="_lbOY-RrdEeiY7I00Ox_QQg" fontName="Segoe UI" lineColor="0"/>
      </children>
      <children xmi:id="_lbOY-hrdEeiY7I00Ox_QQg" type="TerminalNode" element="#_lbQOJhrdEeiY7I00Vq_QQg">
        <children xmi:id="_lbOY-xrdEeiY7I00Ox_QQg" type="TreeNode_Label"/>
        <children xmi:id="_lbOY_BrdEeiY7I00Pw_QQg" type="TreeNode_Probability"/>
        <children xmi:id="_lbOY_RrdEeiY7I00Pw_QQg" type="TreeNode_Variables"/>
        <styles xsi:type="notation:ShapeStyle" xmi:id="_lbOY_hrdEeiY7I00Pw_QQg" fontName="Segoe UI" lineColor="0"/>
      </children>
      <children xmi:id="_lbOY_xrdEeiY7I00Pw_QQg" type="TerminalNode" element="#_lbQOIxrdEeiY7I00Ur_QQg">
        <children xmi:id="_lbOZABrdEeiY7I00Pw_QQg" type="TreeNode_Label"/>
        <children xmi:id="_lbOZARrdEeiY7I00Qv_QQg" type="TreeNode_Probability"/>
        <children xmi:id="_lbOZAhrdEeiY7I00Qv_QQg" type="TreeNode_Variables"/>
        <styles xsi:type="notation:ShapeStyle" xmi:id="_lbOZAxrdEeiY7I00Qv_QQg" fontName="Segoe UI" lineColor="0"/>
      </children>
      <children xmi:id="_lbPAABrdEeiY7I00Qv_QQg" type="TerminalNode" element="#_lbQOKxrdEeiY7I00Wp_QQg">
        <children xmi:id="_lbPAARrdEeiY7I00Qv_QQg" type="TreeNode_Label"/>
        <children xmi:id="_lbPAAhrdEeiY7I00Ru_QQg" type="TreeNode_Probability"/>
        <children xmi:id="_lbPAAxrdEeiY7I00Ru_QQg" type="TreeNode_Variables"/>
        <styles xsi:type="notation:ShapeStyle" xmi:id="_lbPABBrdEeiY7I00Ru_QQg" fontName="Segoe UI" lineColor="0"/>
      </children>
      <children xmi:id="_lbPABRrdEeiY7I00Ru_QQg" type="TerminalNode" element="#_lbQOMBrdEeiY7I00Xo_QQg">
        <children xmi:id="_lbPABhrdEeiY7I00Ru_QQg" type="TreeNode_Label"/>
        <children xmi:id="_lbPABxrdEeiY7I00St_QQg" type="TreeNode_Probability"/>
        <children xmi:id="_lbPACBrdEeiY7I00St_QQg" type="TreeNode_Variables"/>
        <styles xsi:type="notation:ShapeStyle" xmi:id="_lbPACRrdEeiY7I00St_QQg" fontName="Segoe UI" lineColor="0"/>
      </children>
      <children xmi:id="_lbPAChrdEeiY7I00St_QQg" type="TerminalNode" element="#_lbQONRrdEeiY7I00Yn_QQg">
        <children xmi:id="_lbPACxrdEeiY7I00St_QQg" type="TreeNode_Label"/>
        <children xmi:id="_lbPADBrdEeiY7I00Ts_QQg" type="TreeNode_Probability"/>
        <children xmi:id="_lbPADRrdEeiY7I00Ts_QQg" type="TreeNode_Variables"/>
        <styles xsi:type="notation:ShapeStyle" xmi:id="_lbPADhrdEeiY7I00Ts_QQg" fontName="Segoe UI" lineColor="0"/>
      </children>
      <styles xsi:type="notation:ShapeStyle" xmi:id="_vjkLkcOHEeeGU8JY9CXOzw" fontName="Segoe UI" lineColor="0"/>
      <layoutConstraint xsi:type="notation:Bounds" xmi:id="_vjkLksOHEeeGU8JY9CXOzw"/>
    </children>
    <children xmi:id="_vjkLk8OHEeeGU8JY9CXOzw" type="TreeExpectedValues">
      <children xsi:type="notation:Shape" xmi:id="_vjkLlMOHEeeGU8JY9CXOzw" type="ExpectedValue" element="#_vjkLWcOHEeeGU8JYxOXOzw" fontName="Segoe UI" description="Text" lineColor="0">
        <children xsi:type="notation:BasicDecorationNode" xmi:id="_vjkLlcOHEeeGU8JY9CXOzw" type="DiagramName"/>
        <children xsi:type="notation:BasicDecorationNode" xmi:id="_vjkLlsOHEeeGU8JY-BXOzw" type="Description"/>
        <layoutConstraint xsi:type="notation:Bounds" xmi:id="_vjkLl8OHEeeGU8JY-BXOzw" x="132" y="-186"/>
      </children>
      <children xsi:type="notation:Shape" xmi:id="_vjkLmMOHEeeGU8JY-BXOzw" type="ExpectedValue" element="#_vjkLXsOHEeeGU8JYyNXOzw" fontName="Segoe UI" description="Text" lineColor="0">
        <children xsi:type="notation:BasicDecorationNode" xmi:id="_vjkLmcOHEeeGU8JY-BXOzw" type="DiagramName"/>
        <children xsi:type="notation:BasicDecorationNode" xmi:id="_vjkLmsOHEeeGU8JY-BXOzw" type="Description"/>
        <layoutConstraint xsi:type="notation:Bounds" xmi:id="_vjkLm8OHEeeGU8JY_AXOzw" x="105" y="-149"/>
      </children>
      <children xsi:type="notation:Shape" xmi:id="_vjkLnMOHEeeGU8JY_AXOzw" type="ExpectedValue" element="#_vjkLY8OHEeeGU8JYzMXOzw" fontName="Segoe UI" description="Text" lineColor="0">
        <children xsi:type="notation:BasicDecorationNode" xmi:id="_vjkLncOHEeeGU8JY_AXOzw" type="DiagramName"/>
        <children xsi:type="notation:BasicDecorationNode" xmi:id="_vjkLnsOHEeeGU8JY_AXOzw" type="Description"/>
        <layoutConstraint xsi:type="notation:Bounds" xmi:id="_vjkLn8OHEeeGU8JY_AXOzw" x="105" y="-149"/>
      </children>
      <children xsi:type="notation:Shape" xmi:id="_vjkLoMOHEeeGU8JYA_XOzw" type="ExpectedValue" element="#_vjkLacOHEeeGU8JY1KXOzw" fontName="Segoe UI" description="Text" lineColor="0">
        <children xsi:type="notation:BasicDecorationNode" xmi:id="_vjkLocOHEeeGU8JYA_XOzw" type="DiagramName"/>
        <children xsi:type="notation:BasicDecorationNode" xmi:id="_vjkLosOHEeeGU8JYA_XOzw" type="Description"/>
        <layoutConstraint xsi:type="notation:Bounds" xmi:id="_vjkLo8OHEeeGU8JYA_XOzw" x="105" y="-149"/>
      </children>
      <children xsi:type="notation:Shape" xmi:id="_vjkLpMOHEeeGU8JYA_XOzw" type="ExpectedValue" element="#_vjkLbsOHEeeGU8JY2JXOzw" fontName="Segoe UI" description="Text" lineColor="0">
        <children xsi:type="notation:BasicDecorationNode" xmi:id="_vjkLpcOHEeeGU8JYB-XOzw" type="DiagramName"/>
        <children xsi:type="notation:BasicDecorationNode" xmi:id="_vjkLpsOHEeeGU8JYB-XOzw" type="Description"/>
        <layoutConstraint xsi:type="notation:Bounds" xmi:id="_vjkLp8OHEeeGU8JYB-XOzw" x="105" y="-149"/>
      </children>
      <children xsi:type="notation:Shape" xmi:id="_vjkLqMOHEeeGU8JYB-XOzw" type="ExpectedValue" element="#_vjkLc8OHEeeGU8JY3IXOzw" fontName="Segoe UI" description="Text" lineColor="0">
        <children xsi:type="notation:BasicDecorationNode" xmi:id="_vjkLqcOHEeeGU8JYB-XOzw" type="DiagramName"/>
        <children xsi:type="notation:BasicDecorationNode" xmi:id="_vjkLqsOHEeeGU8JYC9XOzw" type="Description"/>
        <layoutConstraint xsi:type="notation:Bounds" xmi:id="_vjkLq8OHEeeGU8JYC9XOzw" x="105" y="-149"/>
      </children>
      <children xsi:type="notation:Shape" xmi:id="_vjkLrMOHEeeGU8JYC9XOzw" type="ExpectedValue" element="#_vjkLeMOHEeeGU8JY4HXOzw" fontName="Segoe UI" description="Text" lineColor="0">
        <children xsi:type="notation:BasicDecorationNode" xmi:id="_vjkLrcOHEeeGU8JYC9XOzw" type="DiagramName"/>
        <children xsi:type="notation:BasicDecorationNode" xmi:id="_vjkLrsOHEeeGU8JYC9XOzw" type="Description"/>
        <layoutConstraint xsi:type="notation:Bounds" xmi:id="_vjkLr8OHEeeGU8JYD8XOzw" x="105" y="-149"/>
      </children>
      <children xsi:type="notation:Shape" xmi:id="_vjkLsMOHEeeGU8JYD8XOzw" type="ExpectedValue" element="#_vjkLfcOHEeeGU8JY5GXOzw" fontName="Segoe UI" description="Text" lineColor="0">
        <children xsi:type="notation:BasicDecorationNode" xmi:id="_vjkLscOHEeeGU8JYD8XOzw" type="DiagramName"/>
        <children xsi:type="notation:BasicDecorationNode" xmi:id="_vjkLssOHEeeGU8JYD8XOzw" type="Description"/>
        <layoutConstraint xsi:type="notation:Bounds" xmi:id="_vjkLs8OHEeeGU8JYD8XOzw" x="132" y="-186"/>
      </children>
      <children xsi:type="notation:Shape" xmi:id="_vjkLtMOHEeeGU8JYE7XOzw" type="ExpectedValue" element="#_vjkLgsOHEeeGU8JY6FXOzw" fontName="Segoe UI" description="Text" lineColor="0">
        <children xsi:type="notation:BasicDecorationNode" xmi:id="_vjkLtcOHEeeGU8JYE7XOzw" type="DiagramName"/>
        <children xsi:type="notation:BasicDecorationNode" xmi:id="_vjkLtsOHEeeGU8JYE7XOzw" type="Description"/>
        <layoutConstraint xsi:type="notation:Bounds" xmi:id="_vjkLt8OHEeeGU8JYE7XOzw" x="132" y="-186"/>
      </children>
      <children xsi:type="notation:Shape" xmi:id="_vjkLuMOHEeeGU8JYE7XOzw" type="ExpectedValue" element="#_vjkLh8OHEeeGU8JY7EXOzw" fontName="Segoe UI" description="Text" lineColor="0">
        <children xsi:type="notation:BasicDecorationNode" xmi:id="_vjkLucOHEeeGU8JYF6XOzw" type="DiagramName"/>
        <children xsi:type="notation:BasicDecorationNode" xmi:id="_vjkLusOHEeeGU8JYF6XOzw" type="Description"/>
        <layoutConstraint xsi:type="notation:Bounds" xmi:id="_vjkLu8OHEeeGU8JYF6XOzw" x="132" y="-186"/>
      </children>
      <children xsi:type="notation:Shape" xmi:id="_vjkLvMOHEeeGU8JYF6XOzw" type="ExpectedValue" element="#_vjkLjMOHEeeGU8JY8DXOzw" fontName="Segoe UI" description="Text" lineColor="0">
        <children xsi:type="notation:BasicDecorationNode" xmi:id="_vjkLvcOHEeeGU8JYF6XOzw" type="DiagramName"/>
        <children xsi:type="notation:BasicDecorationNode" xmi:id="_vjkLvsOHEeeGU8JYG5XOzw" type="Description"/>
        <layoutConstraint xsi:type="notation:Bounds" xmi:id="_vjkLv8OHEeeGU8JYG5XOzw" x="132" y="-186"/>
      </children>
      <children xsi:type="notation:Shape" xmi:id="_xY_a8MOHEeeGU8JYQvXOzw" type="ExpectedValue" element="#_xYr5BcOHEeeGU8JYE7XOzw" fontName="Segoe UI" description="Text" lineColor="0">
        <children xsi:type="notation:BasicDecorationNode" xmi:id="_xY_a8sOHEeeGU8JYQvXOzw" type="DiagramName"/>
        <children xsi:type="notation:BasicDecorationNode" xmi:id="_xY_a88OHEeeGU8JYRuXOzw" type="Description"/>
        <layoutConstraint xsi:type="notation:Bounds" xmi:id="_xY_a8cOHEeeGU8JYQvXOzw" x="132" y="-185"/>
      </children>
      <children xsi:type="notation:Shape" xmi:id="_xY_a9MOHEeeGU8JYRuXOzw" type="ExpectedValue" element="#_xYr48cOHEeeGU8JYA_XOzw" fontName="Segoe UI" description="Text" lineColor="0">
        <children xsi:type="notation:BasicDecorationNode" xmi:id="_xY_a9sOHEeeGU8JYRuXOzw" type="DiagramName"/>
        <children xsi:type="notation:BasicDecorationNode" xmi:id="_xY_a98OHEeeGU8JYRuXOzw" type="Description"/>
        <layoutConstraint xsi:type="notation:Bounds" xmi:id="_xY_a9cOHEeeGU8JYRuXOzw" x="132" y="-185"/>
      </children>
      <children xsi:type="notation:Shape" xmi:id="_xY_a_MOHEeeGU8JYStXOzw" type="ExpectedValue" element="#_xYr5FMOHEeeGU8JYH4XOzw" fontName="Segoe UI" description="Text" lineColor="0">
        <children xsi:type="notation:BasicDecorationNode" xmi:id="_xY_a_sOHEeeGU8JYTsXOzw" type="DiagramName"/>
        <children xsi:type="notation:BasicDecorationNode" xmi:id="_xY_a_8OHEeeGU8JYTsXOzw" type="Description"/>
        <layoutConstraint xsi:type="notation:Bounds" xmi:id="_xY_a_cOHEeeGU8JYTsXOzw" x="132" y="-185"/>
      </children>
      <children xsi:type="notation:Shape" xmi:id="_xY_bCMOHEeeGU8JYVqXOzw" type="ExpectedValue" element="#_xYr5D8OHEeeGU8JYG5XOzw" fontName="Segoe UI" description="Text" lineColor="0">
        <children xsi:type="notation:BasicDecorationNode" xmi:id="_xY_bCsOHEeeGU8JYVqXOzw" type="DiagramName"/>
        <children xsi:type="notation:BasicDecorationNode" xmi:id="_xY_bC8OHEeeGU8JYVqXOzw" type="Description"/>
        <layoutConstraint xsi:type="notation:Bounds" xmi:id="_xY_bCcOHEeeGU8JYVqXOzw" x="132" y="-185"/>
      </children>
      <children xsi:type="notation:Shape" xmi:id="_mxsi0OAoEeeHIbZMG59BpA" type="ExpectedValue" element="#_mxYZweAoEeeHIbZMF69BpA" fontName="Segoe UI" description="Text" lineColor="0">
        <children xsi:type="notation:BasicDecorationNode" xmi:id="_mxsi0uAoEeeHIbZMH49BpA" type="DiagramName"/>
        <children xsi:type="notation:BasicDecorationNode" xmi:id="_mxsi0-AoEeeHIbZMH49BpA" type="Description"/>
        <layoutConstraint xsi:type="notation:Bounds" xmi:id="_mxsi0eAoEeeHIbZMH49BpA" x="132" y="-186"/>
      </children>
      <children xsi:type="notation:Shape" xmi:id="_r-NrAOAoEeeHIbZMJ29BpA" type="ExpectedValue" element="#_r9vJ4eAoEeeHIbZMH49BpA" fontName="Segoe UI" description="Text" lineColor="0">
        <children xsi:type="notation:BasicDecorationNode" xmi:id="_r-NrAuAoEeeHIbZMJ29BpA" type="DiagramName"/>
        <children xsi:type="notation:BasicDecorationNode" xmi:id="_r-NrA-AoEeeHIbZMJ29BpA" type="Description"/>
        <layoutConstraint xsi:type="notation:Bounds" xmi:id="_r-NrAeAoEeeHIbZMJ29BpA" x="132" y="-186"/>
      </children>
      <children xsi:type="notation:Shape" xmi:id="_whFZWOAoEeeHIbZMPw9BpA" type="ExpectedValue" element="#_whFZReAoEeeHIbZML09BpA" fontName="Segoe UI" description="Text" lineColor="0">
        <children xsi:type="notation:BasicDecorationNode" xmi:id="_whFZWuAoEeeHIbZMPw9BpA" type="DiagramName"/>
        <children xsi:type="notation:BasicDecorationNode" xmi:id="_whFZW-AoEeeHIbZMPw9BpA" type="Description"/>
        <layoutConstraint xsi:type="notation:Bounds" xmi:id="_whFZWeAoEeeHIbZMPw9BpA" x="132" y="-186"/>
      </children>
      <children xsi:type="notation:Shape" xmi:id="_whFZXOAoEeeHIbZMPw9BpA" type="ExpectedValue" element="#_whFZQOAoEeeHIbZMK19BpA" fontName="Segoe UI" description="Text" lineColor="0">
        <children xsi:type="notation:BasicDecorationNode" xmi:id="_whOjMOAoEeeHIbZMQv9BpA" type="DiagramName"/>
        <children xsi:type="notation:BasicDecorationNode" xmi:id="_whOjMeAoEeeHIbZMQv9BpA" type="Description"/>
        <layoutConstraint xsi:type="notation:Bounds" xmi:id="_whFZXeAoEeeHIbZMQv9BpA" x="132" y="-186"/>
      </children>
      <children xsi:type="notation:Shape" xmi:id="_whPKQOAoEeeHIbZMQv9BpA" type="ExpectedValue" element="#_whFZSuAoEeeHIbZMMz9BpA" fontName="Segoe UI" description="Text" lineColor="0">
        <children xsi:type="notation:BasicDecorationNode" xmi:id="_whPxUOAoEeeHIbZMRu9BpA" type="DiagramName"/>
        <children xsi:type="notation:BasicDecorationNode" xmi:id="_whPxUeAoEeeHIbZMRu9BpA" type="Description"/>
        <layoutConstraint xsi:type="notation:Bounds" xmi:id="_whPKQeAoEeeHIbZMQv9BpA" x="132" y="-186"/>
      </children>
      <children xsi:type="notation:Shape" xmi:id="_3aorAeAoEeeHIbZMTs9BpA" type="ExpectedValue" element="#_3ae6AeAoEeeHIbZMSt9BpA" fontName="Segoe UI" description="Text" lineColor="0">
        <children xsi:type="notation:BasicDecorationNode" xmi:id="_3aorA-AoEeeHIbZMUr9BpA" type="DiagramName"/>
        <children xsi:type="notation:BasicDecorationNode" xmi:id="_3aorBOAoEeeHIbZMUr9BpA" type="Description"/>
        <layoutConstraint xsi:type="notation:Bounds" xmi:id="_3aorAuAoEeeHIbZMUr9BpA" x="132" y="-186"/>
      </children>
      <children xsi:type="notation:Shape" xmi:id="_3a80EeAoEeeHIbZMWp9BpA" type="ExpectedValue" element="#_3azDEeAoEeeHIbZMUr9BpA" fontName="Segoe UI" description="Text" lineColor="0">
        <children xsi:type="notation:BasicDecorationNode" xmi:id="_3a80E-AoEeeHIbZMWp9BpA" type="DiagramName"/>
        <children xsi:type="notation:BasicDecorationNode" xmi:id="_3a80FOAoEeeHIbZMWp9BpA" type="Description"/>
        <layoutConstraint xsi:type="notation:Bounds" xmi:id="_3a80EuAoEeeHIbZMWp9BpA" x="132" y="-186"/>
      </children>
      <children xsi:type="notation:Shape" xmi:id="_3g_xsOAoEeeHIbZMYn9BpA" type="ExpectedValue" element="#_3grBkOAoEeeHIbZMXo9BpA" fontName="Segoe UI" description="Text" lineColor="0">
        <children xsi:type="notation:BasicDecorationNode" xmi:id="_3g_xsuAoEeeHIbZMZm9BpA" type="DiagramName"/>
        <children xsi:type="notation:BasicDecorationNode" xmi:id="_3g_xs-AoEeeHIbZMZm9BpA" type="Description"/>
        <layoutConstraint xsi:type="notation:Bounds" xmi:id="_3g_xseAoEeeHIbZMYn9BpA" x="132" y="-186"/>
      </children>
      <children xsi:type="notation:Shape" xmi:id="_3mZPEOAoEeeHIbZMbk9BpA" type="ExpectedValue" element="#_3mO3AOAoEeeHIbZMZm9BpA" fontName="Segoe UI" description="Text" lineColor="0">
        <children xsi:type="notation:BasicDecorationNode" xmi:id="_3mZPEuAoEeeHIbZMbk9BpA" type="DiagramName"/>
        <children xsi:type="notation:BasicDecorationNode" xmi:id="_3mZPE-AoEeeHIbZMbk9BpA" type="Description"/>
        <layoutConstraint xsi:type="notation:Bounds" xmi:id="_3mZPEeAoEeeHIbZMbk9BpA" x="132" y="-186"/>
      </children>
      <children xsi:type="notation:Shape" xmi:id="_YgvwQuApEeeHIbZMeh9BpA" type="ExpectedValue" element="#_YglYMeApEeeHIbZMdi9BpA" fontName="Segoe UI" description="Text" lineColor="0">
        <children xsi:type="notation:BasicDecorationNode" xmi:id="_Yg5hQOApEeeHIbZMeh9BpA" type="DiagramName"/>
        <children xsi:type="notation:BasicDecorationNode" xmi:id="_Yg5hQeApEeeHIbZMfg9BpA" type="Description"/>
        <layoutConstraint xsi:type="notation:Bounds" xmi:id="_YgvwQ-ApEeeHIbZMeh9BpA" x="132" y="-186"/>
      </children>
      <children xsi:type="notation:Shape" xmi:id="_5Td_cOApEeeHIbZMnY9BpA" type="ExpectedValue" element="#_5TTnYeApEeeHIbZMid9BpA" fontName="Segoe UI" description="Text" lineColor="0">
        <children xsi:type="notation:BasicDecorationNode" xmi:id="_5Td_cuApEeeHIbZMnY9BpA" type="DiagramName"/>
        <children xsi:type="notation:BasicDecorationNode" xmi:id="_5Td_c-ApEeeHIbZMnY9BpA" type="Description"/>
        <layoutConstraint xsi:type="notation:Bounds" xmi:id="_5Td_ceApEeeHIbZMnY9BpA" x="132" y="-185"/>
      </children>
      <children xsi:type="notation:Shape" xmi:id="_5Td_dOApEeeHIbZMnY9BpA" type="ExpectedValue" element="#_5TTnZuApEeeHIbZMjc9BpA" fontName="Segoe UI" description="Text" lineColor="0">
        <children xsi:type="notation:BasicDecorationNode" xmi:id="_5Td_duApEeeHIbZMoX9BpA" type="DiagramName"/>
        <children xsi:type="notation:BasicDecorationNode" xmi:id="_5Td_d-ApEeeHIbZMoX9BpA" type="Description"/>
        <layoutConstraint xsi:type="notation:Bounds" xmi:id="_5Td_deApEeeHIbZMoX9BpA" x="132" y="-185"/>
      </children>
      <children xsi:type="notation:Shape" xmi:id="_5Td_eOApEeeHIbZMoX9BpA" type="ExpectedValue" element="#_5TTna-ApEeeHIbZMkb9BpA" fontName="Segoe UI" description="Text" lineColor="0">
        <children xsi:type="notation:BasicDecorationNode" xmi:id="_5Td_euApEeeHIbZMpW9BpA" type="DiagramName"/>
        <children xsi:type="notation:BasicDecorationNode" xmi:id="_5Td_e-ApEeeHIbZMpW9BpA" type="Description"/>
        <layoutConstraint xsi:type="notation:Bounds" xmi:id="_5Td_eeApEeeHIbZMoX9BpA" x="132" y="-185"/>
      </children>
      <children xsi:type="notation:Shape" xmi:id="_hx-aUBrdEeiY7I00K1_QQg" type="ExpectedValue" element="#_hxpqMBrdEeiY7I00J2_QQg" fontName="Segoe UI" description="Text" lineColor="0">
        <children xsi:type="notation:BasicDecorationNode" xmi:id="_hx_BYBrdEeiY7I00L0_QQg" type="DiagramName"/>
        <children xsi:type="notation:BasicDecorationNode" xmi:id="_hx_BYRrdEeiY7I00L0_QQg" type="Description"/>
        <layoutConstraint xsi:type="notation:Bounds" xmi:id="_hx-aURrdEeiY7I00K1_QQg" x="132" y="-185"/>
      </children>
      <children xsi:type="notation:Shape" xmi:id="_lbb0UBrdEeiY7I00al_QQg" type="ExpectedValue" element="#_lbOY_xrdEeiY7I00Pw_QQg" fontName="Segoe UI" description="Text" lineColor="0">
        <children xsi:type="notation:BasicDecorationNode" xmi:id="_lbb0UhrdEeiY7I00al_QQg" type="DiagramName"/>
        <children xsi:type="notation:BasicDecorationNode" xmi:id="_lbb0UxrdEeiY7I00al_QQg" type="Description"/>
        <layoutConstraint xsi:type="notation:Bounds" xmi:id="_lbb0URrdEeiY7I00al_QQg" x="132" y="-186"/>
      </children>
      <children xsi:type="notation:Shape" xmi:id="_lbb0VBrdEeiY7I00al_QQg" type="ExpectedValue" element="#_lbPABRrdEeiY7I00Ru_QQg" fontName="Segoe UI" description="Text" lineColor="0">
        <children xsi:type="notation:BasicDecorationNode" xmi:id="_lbb0VhrdEeiY7I00bk_QQg" type="DiagramName"/>
        <children xsi:type="notation:BasicDecorationNode" xmi:id="_lbb0VxrdEeiY7I00bk_QQg" type="Description"/>
        <layoutConstraint xsi:type="notation:Bounds" xmi:id="_lbb0VRrdEeiY7I00bk_QQg" x="132" y="-186"/>
      </children>
      <children xsi:type="notation:Shape" xmi:id="_lbb0WBrdEeiY7I00bk_QQg" type="ExpectedValue" element="#_lbOY9RrdEeiY7I00Ny_QQg" fontName="Segoe UI" description="Text" lineColor="0">
        <children xsi:type="notation:BasicDecorationNode" xmi:id="_lbb0WhrdEeiY7I00cj_QQg" type="DiagramName"/>
        <children xsi:type="notation:BasicDecorationNode" xmi:id="_lbb0WxrdEeiY7I00cj_QQg" type="Description"/>
        <layoutConstraint xsi:type="notation:Bounds" xmi:id="_lbb0WRrdEeiY7I00bk_QQg" x="132" y="-186"/>
      </children>
      <children xsi:type="notation:Shape" xmi:id="_lbb0XBrdEeiY7I00cj_QQg" type="ExpectedValue" element="#_lbOY8BrdEeiY7I00Mz_QQg" fontName="Segoe UI" description="Text" lineColor="0">
        <children xsi:type="notation:BasicDecorationNode" xmi:id="_lbb0XhrdEeiY7I00cj_QQg" type="DiagramName"/>
        <children xsi:type="notation:BasicDecorationNode" xmi:id="_lbfesBrdEeiY7I00di_QQg" type="Description"/>
        <layoutConstraint xsi:type="notation:Bounds" xmi:id="_lbb0XRrdEeiY7I00cj_QQg" x="132" y="-186"/>
      </children>
      <children xsi:type="notation:Shape" xmi:id="_lbfesRrdEeiY7I00di_QQg" type="ExpectedValue" element="#_lbPAABrdEeiY7I00Qv_QQg" fontName="Segoe UI" description="Text" lineColor="0">
        <children xsi:type="notation:BasicDecorationNode" xmi:id="_lbgFwBrdEeiY7I00di_QQg" type="DiagramName"/>
        <children xsi:type="notation:BasicDecorationNode" xmi:id="_lbgFwRrdEeiY7I00di_QQg" type="Description"/>
        <layoutConstraint xsi:type="notation:Bounds" xmi:id="_lbfeshrdEeiY7I00di_QQg" x="132" y="-186"/>
      </children>
      <children xsi:type="notation:Shape" xmi:id="_lbgFwhrdEeiY7I00eh_QQg" type="ExpectedValue" element="#_lbNx4BrdEeiY7I00L0_QQg" fontName="Segoe UI" description="Text" lineColor="0">
        <children xsi:type="notation:BasicDecorationNode" xmi:id="_lbgFxBrdEeiY7I00eh_QQg" type="DiagramName"/>
        <children xsi:type="notation:BasicDecorationNode" xmi:id="_lbgFxRrdEeiY7I00eh_QQg" type="Description"/>
        <layoutConstraint xsi:type="notation:Bounds" xmi:id="_lbgFwxrdEeiY7I00eh_QQg" x="132" y="-186"/>
      </children>
      <children xsi:type="notation:Shape" xmi:id="_lbgFxhrdEeiY7I00eh_QQg" type="ExpectedValue" element="#_lbOY-hrdEeiY7I00Ox_QQg" fontName="Segoe UI" description="Text" lineColor="0">
        <children xsi:type="notation:BasicDecorationNode" xmi:id="_lbgFyBrdEeiY7I00fg_QQg" type="DiagramName"/>
        <children xsi:type="notation:BasicDecorationNode" xmi:id="_lbgs0BrdEeiY7I00fg_QQg" type="Description"/>
        <layoutConstraint xsi:type="notation:Bounds" xmi:id="_lbgFxxrdEeiY7I00fg_QQg" x="132" y="-186"/>
      </children>
      <children xsi:type="notation:Shape" xmi:id="_lbgs0RrdEeiY7I00fg_QQg" type="ExpectedValue" element="#_lbPAChrdEeiY7I00St_QQg" fontName="Segoe UI" description="Text" lineColor="0">
        <children xsi:type="notation:BasicDecorationNode" xmi:id="_lbgs0xrdEeiY7I00gf_QQg" type="DiagramName"/>
        <children xsi:type="notation:BasicDecorationNode" xmi:id="_lbh68BrdEeiY7I00gf_QQg" type="Description"/>
        <layoutConstraint xsi:type="notation:Bounds" xmi:id="_lbgs0hrdEeiY7I00fg_QQg" x="132" y="-186"/>
      </children>
      <element xsi:nil="true"/>
    </children>
    <children xmi:id="_vjkLwMOHEeeGU8JYG5XOzw" type="TreeTables">
      <element xsi:nil="true"/>
    </children>
    <children xmi:id="_vjkLwcOHEeeGU8JYG5XOzw" type="TreeDocument_Notes">
      <element xsi:nil="true"/>
    </children>
    <styles xsi:type="notation:DiagramStyle" xmi:id="_vjkLwsOHEeeGU8JYG5XOzw">
      <verticalGuides xmi:id="_vjkLw8OHEeeGU8JYH4XOzw" position="351">
        <nodeMap xmi:id="_vjkLxMOHEeeGU8JYH4XOzw" value="Right" key="#_vjkLWcOHEeeGU8JYxOXOzw"/>
      </verticalGuides>
      <verticalGuides xmi:id="_vjkLxcOHEeeGU8JYH4XOzw" position="651">
        <nodeMap xmi:id="_vjkLxsOHEeeGU8JYH4XOzw" value="Right" key="#_vjkLXsOHEeeGU8JYyNXOzw"/>
        <nodeMap xmi:id="_vjkLx8OHEeeGU8JYH4XOzw" value="Right" key="#_vjkLY8OHEeeGU8JYzMXOzw"/>
      </verticalGuides>
      <verticalGuides xmi:id="_vjkLyMOHEeeGU8JYI3XOzw" position="919">
        <nodeMap xmi:id="_vjkLycOHEeeGU8JYI3XOzw" value="Right" key="#_vjkLacOHEeeGU8JY1KXOzw"/>
        <nodeMap xmi:id="_vjkLysOHEeeGU8JYI3XOzw" value="Right" key="#_vjkLfcOHEeeGU8JY5GXOzw"/>
        <nodeMap xmi:id="_xZcG4MOHEeeGU8JYWpXOzw" value="Right" key="#_xYr5BcOHEeeGU8JYE7XOzw"/>
        <nodeMap xmi:id="_xZcG48OHEeeGU8JYXoXOzw" value="Right" key="#_xYr48cOHEeeGU8JYA_XOzw"/>
        <nodeMap xmi:id="_mxiKwOAoEeeHIbZMG59BpA" value="Right" key="#_mxYZweAoEeeHIbZMF69BpA"/>
        <nodeMap xmi:id="_r-DS8OAoEeeHIbZMJ29BpA" value="Right" key="#_r9vJ4eAoEeeHIbZMH49BpA"/>
        <nodeMap xmi:id="_hx7-EBrdEeiY7I00K1_QQg" value="Right" key="#_hxpqMBrdEeiY7I00J2_QQg"/>
      </verticalGuides>
      <verticalGuides xmi:id="_vjkLy8OHEeeGU8JYI3XOzw" position="1444">
        <nodeMap xmi:id="_vjkLzMOHEeeGU8JYI3XOzw" value="Right" key="#_vjkLbsOHEeeGU8JY2JXOzw"/>
        <nodeMap xmi:id="_vjkLzcOHEeeGU8JYJ2XOzw" value="Right" key="#_vjkLgsOHEeeGU8JY6FXOzw"/>
        <nodeMap xmi:id="_vjkLzsOHEeeGU8JYJ2XOzw" value="Right" key="#_vjkLh8OHEeeGU8JY7EXOzw"/>
        <nodeMap xmi:id="_vjkLz8OHEeeGU8JYJ2XOzw" value="Right" key="#_vjkLjMOHEeeGU8JY8DXOzw"/>
        <nodeMap xmi:id="_xZcG6MOHEeeGU8JYYnXOzw" value="Right" key="#_xYr5FMOHEeeGU8JYH4XOzw"/>
        <nodeMap xmi:id="_xZcG68OHEeeGU8JYZmXOzw" value="Right" key="#_xYr5D8OHEeeGU8JYG5XOzw"/>
        <nodeMap xmi:id="_whZiUOAoEeeHIbZMRu9BpA" value="Right" key="#_whFZReAoEeeHIbZML09BpA"/>
        <nodeMap xmi:id="_whZiUeAoEeeHIbZMRu9BpA" value="Right" key="#_whFZQOAoEeeHIbZMK19BpA"/>
        <nodeMap xmi:id="_whZiUuAoEeeHIbZMRu9BpA" value="Right" key="#_whFZSuAoEeeHIbZMMz9BpA"/>
        <nodeMap xmi:id="_5Td_fOApEeeHIbZMpW9BpA" value="Right" key="#_5TTnYeApEeeHIbZMid9BpA"/>
        <nodeMap xmi:id="_5Td_feApEeeHIbZMpW9BpA" value="Right" key="#_5TTnZuApEeeHIbZMjc9BpA"/>
        <nodeMap xmi:id="_5Td_fuApEeeHIbZMpW9BpA" value="Right" key="#_5TTna-ApEeeHIbZMkb9BpA"/>
        <nodeMap xmi:id="_lb7jkhrdEeiY7I00gf_QQg" value="Right" key="#_lbOY9RrdEeiY7I00Ny_QQg"/>
        <nodeMap xmi:id="_lb7jkxrdEeiY7I00he_QQg" value="Right" key="#_lbOY8BrdEeiY7I00Mz_QQg"/>
        <nodeMap xmi:id="_lb7jmBrdEeiY7I00id_QQg" value="Right" key="#_lbNx4BrdEeiY7I00L0_QQg"/>
      </verticalGuides>
      <verticalGuides xmi:id="_vjkL0MOHEeeGU8JYJ2XOzw" position="1712">
        <nodeMap xmi:id="_vjkL0cOHEeeGU8JYJ2XOzw" value="Right" key="#_vjkLc8OHEeeGU8JY3IXOzw"/>
        <nodeMap xmi:id="_vjkL0sOHEeeGU8JYK1XOzw" value="Right" key="#_vjkLeMOHEeeGU8JY4HXOzw"/>
        <nodeMap xmi:id="_3aorAOAoEeeHIbZMTs9BpA" value="Right" key="#_3ae6AeAoEeeHIbZMSt9BpA"/>
        <nodeMap xmi:id="_3a80EOAoEeeHIbZMWp9BpA" value="Right" key="#_3azDEeAoEeeHIbZMUr9BpA"/>
        <nodeMap xmi:id="_3g1ZoOAoEeeHIbZMYn9BpA" value="Right" key="#_3grBkOAoEeeHIbZMXo9BpA"/>
        <nodeMap xmi:id="_3mYoAOAoEeeHIbZMal9BpA" value="Right" key="#_3mO3AOAoEeeHIbZMZm9BpA"/>
        <nodeMap xmi:id="_YgvwQeApEeeHIbZMeh9BpA" value="Right" key="#_YglYMeApEeeHIbZMdi9BpA"/>
        <nodeMap xmi:id="_lb7jkBrdEeiY7I00gf_QQg" value="Right" key="#_lbOY_xrdEeiY7I00Pw_QQg"/>
        <nodeMap xmi:id="_lb7jkRrdEeiY7I00gf_QQg" value="Right" key="#_lbPABRrdEeiY7I00Ru_QQg"/>
        <nodeMap xmi:id="_lb7jlxrdEeiY7I00he_QQg" value="Right" key="#_lbPAABrdEeiY7I00Qv_QQg"/>
        <nodeMap xmi:id="_lb7jmRrdEeiY7I00id_QQg" value="Right" key="#_lbOY-hrdEeiY7I00Ox_QQg"/>
        <nodeMap xmi:id="_lb7jmhrdEeiY7I00id_QQg" value="Right" key="#_lbPAChrdEeiY7I00St_QQg"/>
      </verticalGuides>
    </styles>
  </notation:Diagram>
</xmi:XMI>
