# Supplementary material for: Regorafenib treatment for patients with hepatocellular carcinoma who progressed on sorafenib—A cost-effectiveness analysis
Source: PLoS One. 2018 Nov 8;13(11):e0207132. doi: 10.1371/journal.pone.0207132 (PMC6224101; doi:10.1371/journal.pone.0207132)
Supplement: S1 File — (ZIP) [file pone.0207132.s002.zip › S2_File/Data.xlsx]

## Sheet: Sheet1
Survival				Progression Free Survival
Regorafenib		Placebo		Regorafenib		Placebo
t	S(t)	t	S(t)	t	S(t)	t	S(t)
0	1	0	1	0.0487805	1	0	1
0.830197	1	0.683274	0.996774	0.439024	0.993548	0.341463	0.983871
1.26829	0.980645	1.21868	0.964516	0.682927	0.980645	0.878049	0.954839
1.75582	0.967742	1.75362	0.922581	0.97561	0.967742	1.12195	0.916129
2.09628	0.941935	2.19171	0.896774	1.12195	0.945161	1.26829	0.845161				gamma	lambda	a	HR	RMST	HR-Publication
2.48618	0.929032	2.77593	0.864516	1.21951	0.925806	1.41463	0.783871		Survival	Regorafenib	1.06134	0.0538936	15.6729	0.671603	13.6966	0.63
2.82664	0.903226	2.96962	0.832258	1.31707	0.903226	1.46341	0.670968			Placebo	1.07166	0.0774967	10.8753		10.1239
3.31339	0.874194	3.35826	0.793548	1.46341	0.877419	1.5	0.548387		Progress	Regorafenib	0.921492	0.211593	5.39466	0.54075	5.52321	0.46
3.751	0.83871	3.74691	0.754839	1.5122	0.741935	1.56098	0.470968			Placebo	0.862226	0.434496	2.62942		2.83269
4.18878	0.806452	4.23413	0.735484	1.70732	0.716129	1.70732	0.4
4.72387	0.767742	4.72025	0.693548	1.85366	0.690323	2.04878	0.367742
5.35675	0.732258	5.30431	0.658065	2.19512	0.677419	2.43902	0.332258
5.8435	0.703226	5.59532	0.619355	2.34146	0.66129	2.78049	0.283871
6.37907	0.674194	6.08191	0.587097	2.4878	0.651613	2.82927	0.241935
7.01242	0.648387	6.61827	0.574194	2.78049	0.625806	3.02439	0.212903
7.59743	0.632258	7.15367	0.541935	2.82927	0.590323	3.26829	0.193548
8.13284	0.6	7.83569	0.512903	2.87805	0.558065	3.70732	0.193548
8.71738	0.574194	8.32259	0.487097	2.97561	0.53871	4.04878	0.167742
9.30208	0.551613	8.76053	0.458065	3.07317	0.509677	4.34146	0.141935
9.98409	0.522581	9.44207	0.419355	3.26829	0.490323	4.73171	0.122581
10.4713	0.503226	9.87937	0.377419	3.5122	0.477419	5.41463	0.116129
11.2025	0.480645	10.3656	0.33871	4.04878	0.467742	5.65854	0.103226
11.8361	0.46129	10.9995	0.322581	4.19512	0.43871	5.85366	0.0935484
12.4211	0.445161	11.7309	0.306452	4.39024	0.419355	6.58537	0.0903226
13.1038	0.429032	12.1695	0.290323	4.53659	0.393548	7.02439	0.0806452
13.786	0.403226	12.6082	0.277419	4.68293	0.387097	7.31707	0.0677419
14.5661	0.383871	13.242	0.26129	4.82927	0.374194	7.95122	0.0677419
15.2487	0.367742	13.9247	0.245161	5.17073	0.367742	8.34146	0.0451613
15.8339	0.354839	14.8516	0.232258	5.41463	0.354839	8.78049	0.0419355
16.7115	0.332258	15.6325	0.229032	5.65854	0.335484	10.0976	0.0387097
17.882	0.309677	16.0225	0.219355	5.90244	0.296774	11.4634	0.0322581
18.9547	0.283871	16.5099	0.203226	6.2439	0.283871	12.2927	0.0290323
19.9304	0.270968	17.2908	0.2	6.4878	0.274194	13.561	0.0258065
20.5156	0.258065	17.7295	0.187097	6.68293	0.267742	14.4878	0.0193548
21.4424	0.245161	18.0213	0.164516	7.07317	0.254839	15.2683	0.0193548
22.2224	0.222581	18.362	0.141935	7.46341	0.232258	15.8537	0.0129032
23.052	0.216129	18.9471	0.129032	7.85366	0.216129	17.561	0.0129032
23.6378	0.216129	19.4833	0.112903	8.34146	0.206452	19.9512	0.00967742
24.2719	0.206452	20.85	0.109677	8.82927	0.187097	21.0732	0.00967742
24.9057	0.190323	22.4607	0.103226	9.21951	0.174194	22.1951	0.00645161
25.3931	0.174194	23.2905	0.103226	9.60976	0.16129	23.3659	0.00645161
25.9784	0.164516	23.974	0.103226	10.0488	0.145161
27.1499	0.16129	24.6577	0.103226	10.3902	0.13871
28.0283	0.154839	24.9991	0.103226	10.9268	0.125806
29.0534	0.154839	25.1941	0.0967742	12.0976	0.122581
29.8833	0.154839	25.7797	0.0935484	12.5854	0.112903
30.7625	0.154839	26.951	0.0870968	13.0244	0.106452
31.6413	0.154839	27.976	0.0870968	13.4146	0.0935484
		29.0013	0.0870968	14.5854	0.0870968
				15.0244	0.083871
				15.561	0.0709677
				15.6585	0.0516129
				16.2439	0.0516129
				17.6585	0.0516129
				19.561	0.0516129
				20.8293	0.0516129
				21.3171	0.0419355
				21.9512	0.0387097
				22	0.0322581
				23.7561	0.0322581
				25.3171	0.0290323
