# Supplementary material for: Regorafenib treatment for patients with hepatocellular carcinoma who progressed on sorafenib—A cost-effectiveness analysis
Source: PLoS One. 2018 Nov 8;13(11):e0207132. doi: 10.1371/journal.pone.0207132 (PMC6224101; doi:10.1371/journal.pone.0207132)
Supplement: S1 File — (ZIP) [file pone.0207132.s002.zip › S2_File/HCC.m]

clear all
close all
clc
time0 = cputime;

%[Num Txt] = xlsread('FDA_DB');
%[Num Txt] = xlsread('FDA approvals HCC - Digitizing.xlsx');
[Num Txt] = xlsread('Data.xlsx');

da=Num;
lambdax=[]; gammax=[]; ax=[];
t_C=[]; st_C=[]; stcal_C=[];
RMST=[];

for i=1:2:7
    st=da(:,i+1); t=da(:,i);
    c=isnan(t);
    t(c)=[];
    st(c)=[]; 
        
    z1 = fminsearch(@(x) myfun(x,t,st),[1 1]); 
    lambda=z1(1); 
    gamma=z1(2); 
    
    %Y=log(-log(st)); X=log(t);
    %lm = fitlm(X(2:end),Y(2:end),'linear'); 
    %ci = coefCI(lm);
    %A = table2array(lm.Coefficients); 
        
    a = (1/lambda)^(1/gamma); 
       
    lambdax=[lambdax; [i lambda]];
    gammax=[gammax; [i gamma]];
    ax=[ax; [i a]];
    
    xt=0:0.1:35;
    stcal=exp(-lambda*xt.^gamma);  
    
    stcal_C=[stcal_C stcal'];
    
    %% RMST
    
    RM=[]; 
    
    for k=1:length(t)-1
        RM=[RM; (t(k+1)-t(k))*(st(k)+st(k+1))/2];
    end
    RMST=[RMST; [i sum(RM)]];
     
    hold on
    plot(xt,stcal,t,st,'LineWidth',2), grid 
    %legend('Calculated','Real-Data') 
    %title('Survival Curves','FontSize',14);
    %title('Progression Free Survival Curves','FontSize',14);
    %pause(2)
end

   
parameters=[lambdax gammax ax];
meanx=[];

for j=1:4
    [m,v]= wblstat(ax(j,2),gammax(j,2));
    meanx=[meanx; [j m]];
end
%seed(123)
n=100000;
x=[zeros(n,1); ones(n,1)];
HR=[];
for j=1:2:3
    w_Drug=wblrnd(ax(j,2),gammax(j,2),n,1); 
    w_Placebo=wblrnd(ax(j+1,2),gammax(j+1,2),n,1); 
    T=[w_Placebo; w_Drug]; [b,logl,H,stats] = coxphfit(x,T);
    HR=[HR;[j exp(b)]];
end
%re=[meanx HR];

%[b,logl,H,stats] = coxphfit(x,T,'censoring',cens)

e= cputime -time0
