# Supplementary material for: Regorafenib treatment for patients with hepatocellular carcinoma who progressed on sorafenib—A cost-effectiveness analysis
Source: PLoS One. 2018 Nov 8;13(11):e0207132. doi: 10.1371/journal.pone.0207132 (PMC6224101; doi:10.1371/journal.pone.0207132)
Supplement: S1 File — (ZIP) [file pone.0207132.s002.zip › S2_File/myfun.m]

function f = myfun(x,t,obs) % Nedler Mead
lambda=x(1);
gamma=x(2);
expected=exp(-lambda*t.^gamma);

f = sum((expected-obs).^2./expected);
end
