# Supplementary material for: Regorafenib treatment for patients with hepatocellular carcinoma who progressed on sorafenib—A cost-effectiveness analysis
Source: PLoS One. 2018 Nov 8;13(11):e0207132. doi: 10.1371/journal.pone.0207132 (PMC6224101; doi:10.1371/journal.pone.0207132)
Supplement: S1 File — (ZIP) [file pone.0207132.s002.zip › S2_File/Scat.m]

clear all
close all
clc
time0 = cputime;


[Num2 Txt2] = xlsread('MC_sim.xlsx');
%% Scatter

c_r=Num2(:,2); e_r=Num2(:,3);
c_p=Num2(:,4); e_p=Num2(:,5);
Inc_c=(c_r-c_p)/1000; Inc_e=e_r-e_p;

ICER=1000*Inc_c./Inc_e;


x=0:0.01:0.6;
y0=50*x;
y1=100*x;
y2=150*x;

hold on

plot(x,y0,x,y1,x,y2,Inc_e,Inc_c,'LineWidth',2)
legend('$50,000/QALY','$100,000/QALY','$150,000/QALY')
%scatter(Inc_e,Inc_c);
hold off
%% Acceptability curve
ac=[];
for i=0:1000:450000
    ac=[ac;sum(ICER<=i)/length(ICER)];
end

i=0:1000:450000;
plot(i,smooth(ac),'LineWidth',2)


e= cputime -time0
