# Supplementary material for: Regorafenib treatment for patients with hepatocellular carcinoma who progressed on sorafenib—A cost-effectiveness analysis
Source: PLoS One. 2018 Nov 8;13(11):e0207132. doi: 10.1371/journal.pone.0207132 (PMC6224101; doi:10.1371/journal.pone.0207132)
Supplement: S1 File — (ZIP) [file pone.0207132.s002.zip › S2_File/Tornado.m]

clear all
close all
clc

[Num,Txt] = xlsread('Bo.xlsx');
%[Num,Txt] = xlsread('Bo.xlsx','No_WP');
HCC_low=Num(:,6);
HCC_high=Num(:,7);
HCC_dif=HCC_high-HCC_low;
HCC_base_value=268505.83;

names=Txt(2:end,3);

%[HCC_dif ind]=sort(HCC_dif,'descend');
[HCC_dif ind]=sort(HCC_dif,'ascend');
HCC_low=HCC_low(ind);
HCC_high=HCC_high(ind);
names=names(ind);

% Create a figure and plot the low and high horizontally
figure
h = barh(HCC_high);
hold on
barh(HCC_low,'r')
bh = get(h,'BaseLine');
set(bh,'BaseValue',HCC_base_value);
title('Tornado Analysis (ICER)')
set(gca,'yticklabel',names)
set(gca,'Ytick',[1:length(names)],'YTickLabel',[1:length(names)])
set(gca,'yticklabel',names)
set(gca,'XTickLabel',{'0','100,000','200,000','300,000'})
%saveas(gcf,'CO2.png')
